# Supplementary material for: Transcriptomic analysis of Streptococcus pneumoniae serotype 1 reveals serotype-specific gene regulation
Source: Microb Genom. 2025 Dec 5;11(12):001582. doi: 10.1099/mgen.0.001582 (PMC12690605; doi:10.1099/mgen.0.001582)
Supplement: Uncited Supplementary Material 2. [file mgen-11-01582-s002.xlsx]

## Sheet: Supplem Table S2
panaroo cluster ID	S1 and S2 combined gene synonyms	D39 GeneID	D39 chrom	D39 start	D39 end	Length	D39 strand	D39 name	D39 product	D39 old locus	D39 EEP normalised	D39 MEP normalised	D39 LEP normalised	ST217 EEP normalised	ST217 MEP normalised	ST217 LEP normalised	ST306 EEP normalised	ST306 MEP normalised	ST306 LEP normalised	ST615 EEP normalised	ST615 MEP normalised	ST615 LEP normalised	baseMean	S1 vs S2 FoldChange	S1 vs S2 log2FoldChange	S1 vs S2 lfcSE	S1 vs S2 stat	S1 vs S2 pvalue	S1 vs S2 padj	ST217 vs D39 log2FoldChange	ST217 vs D39 lfcSE	ST217 vs D39 stat	ST217 vs D39 pvalue	ST217 vs D39 padj	ST306 vs D39 log2FoldChange	ST306 vs D39 lfcSE	ST306 vs D39 stat	ST306 vs D39 pvalue	ST306 vs D39 padj	ST615 vs D39 log2FoldChange	ST615 vs D39 lfcSE	ST615 vs D39 stat	ST615 vs D39 pvalue	ST615 vs D39 padj
group_65	pepX	SPD_RS04205	NC_008533	800906	803179	2273	-		Xaa-Pro dipeptidyl-peptidase	SPD_0787	358.726	458.307	532.982	12025.6	9077.79	10626.5	10385.8	10902.4	12611.1	7846.44	10032.3	9650.03	7875.66	23.144	4.53257	0.201189	22.5288	2.17e-112	3.23e-109	4.56549	0.220548	20.7007	3.41606e-95	5.12408e-92	4.66089	0.220672	21.1213	5.06391e-99	7.59586e-96	4.36074	0.220563	19.771	5.29395e-87	3.97046e-84
group_2531	cps2L, rfbA	SPD_RS01780	NC_008533	327794	328663	869	+	rfbA	glucose-1-phosphate thymidylyltransferase RfbA	SPD_0328	30780.7	17695.7	6565.04	497.024	621.93	587.637	516.652	552.761	549.758	721.711	509.28	515.569	5009.48	-32.5605	-5.02505	0.354541	-14.1734	1.34e-45	9.99e-43	-5.0114	0.449739	-11.1429	7.75337e-29	1.29223e-26	-5.08768	0.451116	-11.278	1.68567e-29	3.61215e-27	-4.97883	0.449722	-11.0709	1.73628e-28	2.36766e-26
group_551	rfbB, rmlB	SPD_RS01790	NC_008533	329270	330319	1049	+	rfbB	dTDP-glucose 4,6-dehydratase	SPD_0330	45787.4	20743.4	6863.94	667.205	915.603	823.574	727.53	722.358	731.344	782.335	686.787	590.544	6670.17	-33.1271	-5.04994	0.406201	-12.4321	1.75e-35	8.7e-33	-4.93077	0.513786	-9.59692	8.2367e-22	7.26767e-20	-5.0726	0.514708	-9.8553	6.50194e-23	8.12743e-21	-5.1556	0.513879	-10.0327	1.09455e-23	8.64122e-22
group_2285	rfbC	SPD_RS01785	NC_008533	328664	329257	593	+		dTDP-4-dehydrorhamnose 3,5-epimerase family protein	SPD_0329	8225.08	6204.44	2672.11	434.2	548.228	465.81	391.083	330.819	338.184	464.782	396.052	354.512	1735.44	-13.7718	-3.78365	0.312941	-12.0906	1.18e-33	4.42e-31	-3.56256	0.368647	-9.66388	4.29287e-22	4.02456e-20	-4.01152	0.371561	-10.7964	3.5796e-27	5.966e-25	-3.81659	0.368889	-10.3462	4.35436e-25	4.08221e-23
group_1549		SPD_RS07700	NC_008533	1464367	1464669	302	-		hypothetical protein		1420.67	605.133	738.252	81.1144	47.0558	33.0753	31.6317	41.8758	31.6527	52.9255	58.8392	40.2644	265.207	-19.7343	-4.30263	0.393424	-10.9364	7.72e-28	2.31e-25	-4.10787	0.448198	-9.1653	4.94096e-20	3.52926e-18	-4.72865	0.472545	-10.0068	1.42323e-23	1.94076e-21	-4.18719	0.44867	-9.33245	1.03451e-20	6.20705e-19
group_424	arnB	SPD_RS08630	NC_008533	1633888	1635114	1226	-		DegT/DnrJ/EryC1/StrS aminotransferase family protein	SPD_1619	9714.08	9028.75	9647.69	79921.5	57866.7	61398.2	37114.6	39727.6	43922.3	61605.3	56270.5	63532.6	44145.8	5.88676	2.55747	0.251144	10.1833	2.35e-24	5.86e-22	2.81076	0.173311	16.218	3.76396e-59	1.88198e-56	2.08883	0.17337	12.0483	1.97882e-33	4.94706e-31	2.6759	0.173313	15.4396	8.85941e-54	3.32228e-51
group_271	lacG, lacG-2, lacG_2	SPD_RS05615	NC_008533	1074569	1075975	1406	-	lacG	6-phospho-beta-galactosidase	SPD_1046	397.161	1998.93	3205.09	45.3286	60.6622	54.5742	69.0147	73.2827	48.312	58.6992	81.0893	98.1155	515.855	-28.4442	-4.83006	0.482945	-10.0013	1.5e-23	3.21e-21	-5.12164	0.588082	-8.70906	3.06411e-18	1.70228e-16	-4.87543	0.595503	-8.18708	2.6765e-16	2.11302e-14	-4.55257	0.585794	-7.77162	7.74913e-15	2.52689e-13
group_1248	lacB	SPD_RS05645	NC_008533	1081220	1081735	515	-	lacB	galactose-6-phosphate isomerase subunit LacB	SPD_1052	37363	42124.4	1674.57	235.391	254.555	365.482	530.071	376.882	733.01	296.383	260.079	414.677	7052.38	-70.2893	-6.13523	0.621485	-9.87188	5.51e-23	1.03e-20	-6.56792	0.750411	-8.75243	2.08809e-18	1.20467e-16	-5.62892	0.750706	-7.49816	6.4719e-14	3.73379e-12	-6.38489	0.75029	-8.5099	1.74088e-17	8.16035e-16
group_1019	nagR	SPD_RS06815	NC_008533	1301842	1302540	698	+		GntR family transcriptional regulator	SPD_1275	1.42352	2.09751	0	1087.89	633.835	615.751	1501.07	1220.68	1452.69	630.294	598.281	476.693	685.059	601.945	9.23349	0.948125	9.73868	2.06e-22	3.42e-20	8.98253	0.886162	10.1364	3.80717e-24	4.07912e-22	9.82053	0.886283	11.0806	1.5586e-28	2.92238e-26	8.52773	0.886282	9.62192	6.46108e-22	4.40528e-20
group_2220	lacE,lacE-2, lacE_2	SPD_RS05620	NC_008533	1076184	1077875	1691	-	lacE	lactose-specific PTS transporter subunit EIIC	SPD_1047	784.358	4163.56	9460.43	45.3286	52.1582	53.4717	120.776	131.909	98.29	90.4545	171.079	134.677	1275.54	-48.1504	-5.58948	0.584701	-9.55955	1.18e-21	1.77e-19	-6.57511	0.640349	-10.268	9.82131e-25	1.22766e-22	-5.35905	0.640751	-8.36371	6.07765e-17	5.36263e-15	-5.18192	0.636097	-8.14643	3.74829e-16	1.51958e-14
group_1520	lacF,lacF-2, lacF_3	SPD_RS05625	NC_008533	1077875	1078192	317	-	lacF	PTS lactose/cellobiose transporter subunit IIA	SPD_1048	163.704	952.271	875.098	19.0857	11.9057	19.8452	19.1707	12.5627	11.6615	25.0193	30.6557	37.4875	181.539	-31.3409	-4.96997	0.552216	-9.00006	2.26e-19	3.06e-17	-5.29256	0.611273	-8.65825	4.79048e-18	2.47784e-16	-5.49075	0.647748	-8.47668	2.31717e-17	2.17235e-15	-4.41066	0.601418	-7.33377	2.23775e-13	6.45505e-12
group_2306	lacT, licT_2	SPD_RS05630	NC_008533	1078228	1079064	836	-	lacT	transcription antiterminator	SPD_1049	284.703	1452.53	1973.47	40.5572	41.9533	43.5491	53.6781	60.7199	44.9802	51.0009	103.834	62.0164	351.083	-22.0924	-4.46548	0.497036	-8.98421	2.61e-19	3.24e-17	-4.87712	0.583664	-8.35605	6.48517e-17	3.03992e-15	-4.54089	0.592042	-7.66988	1.72157e-14	1.03294e-12	-4.09136	0.579873	-7.05561	1.7185e-12	4.36907e-11
group_1884		SPD_RS11820	NC_008533	8955	9077	122	+		SP_0009 family protein	SPD_0009	150.893	153.118	68.4233	788.877	863.445	803.178	845.43	577.886	509.775	862.204	834.132	961.254	618.218	6.15067	2.62074	0.295761	8.86102	7.93e-19	9.11e-17	2.67543	0.316935	8.4416	3.1303e-17	1.51466e-15	2.33322	0.318734	7.32027	2.47477e-13	1.28005e-11	2.78959	0.316871	8.80354	1.32564e-18	6.85677e-17
group_683	lacC, lacC_2	SPD_RS05640	NC_008533	1080280	1081209	929	-		tagatose-6-phosphate kinase	SPD_1051	49498.5	65289.3	3439.17	760.248	979.1	1154.33	429.425	552.761	1001.23	1320.25	1211.4	2360.33	10666.3	-36.2979	-5.18181	0.628694	-8.24219	1.69e-16	1.8e-14	-5.35251	0.727478	-7.35762	1.87221e-13	5.5065e-12	-5.89783	0.728297	-8.09812	5.5815e-16	4.18613e-14	-4.59498	0.72735	-6.31743	2.65951e-10	4.43252e-09
group_1029	wcaJ	SPD_RS08635	NC_008533	1635157	1635849	692	-		sugar transferase	SPD_1620	5328.22	4592.51	4778.83	40996.9	32467.9	35566.4	17609.3	18071.5	17850.5	39776.9	35728.3	37285.7	24171.1	6.24413	2.6425	0.328556	8.04277	8.78e-16	8.74e-14	2.89068	0.143767	20.1067	6.44841e-90	4.83631e-87	1.86439	0.143937	12.9528	2.26487e-38	8.49328e-36	2.93959	0.143766	20.4471	6.37732e-93	9.56598e-90
group_626	lacD	SPD_RS05635	NC_008533	1079298	1080278	980	-	lacD	tagatose-bisphosphate aldolase	SPD_1050	103410	115233	4681.6	1327.25	1182.06	1383.65	788.876	896.142	1799.21	2369.14	2384.22	4548.02	20000.3	-40.1649	-5.32786	0.678649	-7.85069	4.14e-15	3.86e-13	-5.84216	0.764163	-7.64517	2.08667e-14	7.45238e-13	-6.00231	0.764554	-7.85073	4.13611e-15	2.79536e-13	-4.58553	0.764033	-6.00174	1.95212e-09	2.89919e-08
group_1305	argR_1	SPD_RS04200	NC_008533	800419	800889	470	-		arginine repressor	SPD_0786	88.258	146.826	158.454	1826.66	1827.24	1695.66	2489.32	4131.05	4244.79	868.94	1044.77	941.816	1621.98	16.2012	4.01803	0.515721	7.7911	6.64e-15	5.83e-13	3.78324	0.298077	12.6922	6.53526e-37	1.63382e-34	4.80483	0.298166	16.1146	2.01394e-58	1.00697e-55	2.87796	0.298442	9.64331	5.24694e-22	3.74781e-20
group_1369	lacA	SPD_RS05650	NC_008533	1081766	1082191	425	-	lacA	galactose-6-phosphate isomerase subunit LacA	SPD_1053	31913.8	31471.1	1415.28	353.086	525.55	662.608	291.395	427.133	754.667	816.015	972.577	1406.01	5917.44	-31.3019	-4.96818	0.653351	-7.60415	2.87e-14	2.38e-12	-5.39377	0.766045	-7.04106	1.90788e-12	4.93417e-11	-5.45962	0.766933	-7.11877	1.08893e-12	5.44463e-11	-4.34227	0.765755	-5.67057	1.42325e-08	1.80922e-07
group_718	htpX	SPD_RS06075	NC_008533	1172178	1173077	899	-	htpX	zinc metalloprotease HtpX	SPD_1138	11564.7	18143.5	12492.7	4296.68	3312.05	4036.29	5882.54	4667.06	4587.98	3740.39	3971.89	5021.94	6809.8	-3.20456	-1.68013	0.224511	-7.48348	7.24e-14	5.69e-12	-1.8579	0.247762	-7.49873	6.44396e-14	2.05658e-12	-1.47909	0.247967	-5.96484	2.44875e-09	7.49617e-08	-1.72867	0.247742	-6.97771	3.00039e-12	7.12128e-11
group_996	nagB	SPD_RS06655	NC_008533	1273867	1274574	707	-		glucosamine-6-phosphate deaminase	SPD_1246	6303.33	7082.25	21337.3	1126.85	1438.32	1564.46	1776.17	2391.11	1097.85	2216.13	1607.45	1991.47	4161.06	-6.84721	-2.77552	0.389217	-7.13103	9.96e-13	7.44e-11	-3.07119	0.472666	-6.49759	8.16156e-11	1.74891e-09	-2.72108	0.472983	-5.75301	8.7668e-09	2.48117e-07	-2.57761	0.472568	-5.45447	4.91188e-08	5.49838e-07
group_2274	pspA	SPD_RS00695	NC_008533	128356	130215	1859	+	pspA	pneumococcal surface protein A	SPD_0126	6428.6	7582.51	7252.87	27378.5	47857.4	41593.8	98131.2	59616.5	81539	28991.6	30502.9	38608	39623.6	7.12026	2.83193	0.405249	6.98812	2.79e-12	1.98e-10	2.45797	0.279724	8.78713	1.53427e-18	9.58916e-17	3.49232	0.279728	12.4847	9.04885e-36	2.71465e-33	2.20592	0.279727	7.88597	3.12098e-15	1.06397e-13
group_1063		SPD_RS00825	NC_008533	151597	152262	665	+		CPBP family intramembrane glutamic endopeptidase	SPD_0147	2086.88	1243.83	3061.04	205.172	371.911	350.047	432.3	234.505	129.943	190.532	130.534	120.793	713.123	-8.84259	-3.14447	0.461526	-6.8132	9.55e-12	6.48e-10	-2.78317	0.485376	-5.73405	9.80607e-09	1.58162e-07	-2.99738	0.488099	-6.14093	8.20417e-10	2.67527e-08	-3.85577	0.487	-7.91739	2.42556e-15	8.66272e-14
group_2384		SPD_RS00830	NC_008533	152334	153560	1226	+		MFS transporter	SPD_0148	1433.48	1077.07	4040.58	348.315	470.558	478.489	307.691	295.224	198.246	280.024	295.679	298.512	793.656	-6.59136	-2.72058	0.40492	-6.7188	1.83e-11	1.19e-09	-2.33284	0.457575	-5.09826	3.42783e-07	4.04862e-06	-3.02784	0.460892	-6.56952	5.04763e-11	1.9414e-09	-2.90249	0.458118	-6.33568	2.36301e-10	3.9826e-09
group_1438	rnpA	SPD_RS09845	NC_008533	1835816	1836187	371	-	rnpA	ribonuclease P protein component	SPD_1851	639.159	485.574	529.38	4488.33	3440.74	2970.71	1763.71	2435.08	1974.13	2629.92	1861.59	1678.61	2074.74	4.68331	2.22753	0.332771	6.69387	2.17e-11	1.35e-09	2.71944	0.272683	9.9729	2.00301e-23	2.00301e-21	1.89851	0.27343	6.9433	3.83043e-12	1.79551e-10	1.89804	0.272855	6.95623	3.49507e-12	7.94334e-11
group_1543	rplX	SPD_RS01125	NC_008533	201294	201599	305	+	rplX	50S ribosomal protein L24	SPD_0204	5731.08	3516.48	3417.57	15534.2	23246.7	15326.5	22855.4	11528.4	10555.3	18286.2	23432.3	16523.7	14162.8	4.13878	2.04921	0.307196	6.67068	2.55e-11	1.52e-09	2.09457	0.370874	5.64767	1.62641e-08	2.51507e-07	1.82686	0.370939	4.92497	8.43746e-07	1.78256e-05	2.20081	0.370871	5.93415	2.95364e-09	4.26064e-08
group_2605	hsdR	SPD_RS02450	NC_008533	463910	466243	2333	-		DEAD/DEAH box helicase family protein	SPD_0455	3980.15	4040.86	2337.2	1238.19	1404.3	1274.5	1326.62	988.269	1257.78	1319.29	1248.48	861.287	1773.08	-2.84901	-1.51046	0.231665	-6.52002	7.03e-11	4.04e-09	-1.40474	0.281358	-4.99272	5.95341e-07	6.92257e-06	-1.53649	0.282378	-5.44126	5.29047e-08	1.34503e-06	-1.59734	0.281446	-5.67548	1.38298e-08	1.77305e-07
group_1092	rex	SPD_RS05250	NC_008533	990392	991033	641	-		redox-sensing transcriptional repressor Rex	SPD_0976	3118.93	3727.28	2254.37	1157.07	1070.94	1233.16	1221.18	1608.03	1024.55	1071.98	1310.78	1151.47	1662.48	-2.52158	-1.33433	0.210758	-6.33107	2.43e-10	1.35e-08	-1.39684	0.255798	-5.46074	4.74163e-08	6.58559e-07	-1.24296	0.256704	-4.84197	1.28556e-06	2.50434e-05	-1.36636	0.255784	-5.34184	9.20071e-08	9.71906e-07
group_1329		SPD_RS08395	NC_008533	1594877	1595329	452	-		type II toxin-antitoxin system HicB family antitoxin	SPD_1577	3097.57	2846.33	9165.12	796.829	932.044	836.253	1434.93	1051.08	966.241	615.86	516.697	702.081	1913.42	-5.7709	-2.5288	0.40137	-6.30041	2.97e-10	1.58e-08	-2.55685	0.430927	-5.93338	2.96768e-09	5.23707e-08	-2.12775	0.431425	-4.93191	8.14302e-07	1.74493e-05	-3.04044	0.431168	-7.05164	1.76819e-12	4.42048e-11
group_1291	rimP	SPD_RS02580	NC_008533	487161	487640	479	+	rimP	ribosome maturation factor RimP	SPD_0478	1306.79	964.856	1008.34	2464.45	4927.82	3552.84	2691.57	2780.55	2877.06	3136.08	4069.79	2967.53	2728.97	2.99386	1.58201	0.252494	6.26551	3.72e-10	1.91e-08	1.7378	0.286104	6.074	1.24763e-09	2.31043e-08	1.34698	0.286576	4.70027	2.59824e-06	4.69561e-05	1.63222	0.286121	5.70466	1.16574e-08	1.50743e-07
group_1132		SPD_RS06610	NC_008533	1267569	1268186	617	-		TIGR01906 family membrane protein	SPD_1237	8178.1	5143.1	3478.79	563.824	750.624	781.679	1329.49	1381.9	1436.03	477.292	446.486	612.296	2048.3	-6.48661	-2.69746	0.437281	-6.16872	6.88e-10	3.43e-08	-3.00316	0.32095	-9.35708	8.19688e-21	6.47122e-19	-2.01922	0.321192	-6.28663	3.24428e-10	1.10601e-08	-3.45158	0.321311	-10.7422	6.45001e-27	7.44232e-25
group_2298		SPD_RS01640	NC_008533	297002	298903	1901	+		heparinase II/III family protein	SPD_0300	71.1758	53.4866	115.239	1026.65	640.639	566.69	682.479	458.54	736.342	245.382	290.24	377.652	438.71	7.11439	2.83074	0.460212	6.15095	7.7e-10	3.71e-08	3.27035	0.391878	8.34534	7.10069e-17	3.22759e-15	3.02139	0.393334	7.68148	1.57259e-14	9.82869e-13	1.98199	0.392971	5.0436	4.56862e-07	4.25648e-06
group_2083		SPD_RS04265	NC_008533	812907	813623	716	+		alpha/beta hydrolase	SPD_0796	583.642	500.257	295.301	1510.95	1358.95	1222.68	1611.3	1536.84	2915.38	1503.08	1866.04	1627.7	1377.68	3.6404	1.8641	0.306417	6.08353	1.18e-09	5.49e-08	1.55918	0.335585	4.64615	3.38182e-06	3.05586e-05	2.12632	0.335905	6.3301	2.44998e-10	8.54646e-09	1.84746	0.335499	5.50661	3.65813e-08	4.22092e-07
group_1728	rpmI	SPD_RS04565	NC_008533	863412	863612	200	+	rpmI	50S ribosomal protein L35	SPD_0848	2482.61	776.08	947.123	12932.2	5467.54	4424.92	9753.12	6980.7	5987.36	14160	15593.4	9430.66	7411.3	6.71171	2.74668	0.45794	5.9979	2e-09	9.04e-08	2.43914	0.520038	4.69031	2.72792e-06	2.54154e-05	2.43272	0.520121	4.67722	2.90795e-06	5.19277e-05	3.21886	0.520015	6.18993	6.01897e-10	9.60474e-09
group_2171		SPD_RS05925	NC_008533	1140374	1141690	1316	-		McrC family protein	SPD_1108	264.774	281.067	187.264	2025.47	1950.83	1805.36	853.098	586.261	588.074	1671.48	1538.72	1605.02	1113.12	5.72218	2.51656	0.429462	5.85981	4.63e-09	2.03e-07	2.95597	0.234225	12.6202	1.63314e-36	3.49958e-34	1.44881	0.237134	6.10969	9.98251e-10	3.18591e-08	2.69202	0.234324	11.4884	1.50825e-30	2.51375e-28
group_941	btrD	SPD_RS00800	NC_008533	147170	147919	749	+		PIG-L family deacetylase	SPD_0142	4.27055	5.24378	3.60123	67.5953	62.93	49.0617	126.527	98.4082	334.852	92.379	78.1226	108.76	85.9793	24.8758	4.63667	0.793762	5.84139	5.18e-09	2.15e-07	3.70916	0.725653	5.11148	3.1965e-07	3.80535e-06	5.35022	0.724578	7.38392	1.53701e-13	8.23401e-12	4.34761	0.723832	6.00638	1.89717e-09	2.84575e-08
group_103		SPD_RS03220	NC_008533	620135	622156	2021	+		bacteriocin-associated integral membrane family protein	SPD_0596	216.375	295.749	659.025	59.6429	98.0801	99.2258	40.2586	83.7516	53.3098	56.7746	50.4336	60.1652	147.733	-5.79709	-2.53533	0.433845	-5.84386	5.1e-09	2.15e-07	-2.17428	0.482754	-4.50391	6.67147e-06	5.52885e-05	-2.72957	0.496337	-5.49943	3.81017e-08	1.00268e-06	-2.79533	0.485584	-5.75663	8.58082e-09	1.13905e-07
group_1331	rplI	SPD_RS10745	NC_008533	2009612	2010064	452	-	rplI	50S ribosomal protein L9	SPD_2031	1424.94	1361.29	799.473	2406.39	4384.69	3724.83	7110.43	4361.37	3646.73	4049.28	4474.75	3643.69	3448.99	3.50691	1.8102	0.310325	5.83324	5.44e-09	2.19e-07	1.54898	0.353768	4.3785	1.19497e-05	9.22261e-05	2.07298	0.353896	5.8576	4.69606e-09	1.40882e-07	1.75935	0.353744	4.9735	6.57564e-07	5.7681e-06
group_1518	ftsL	SPD_RS01670	NC_008533	301990	302307	317	+	ftsL	cell division protein FtsL	SPD_0305	362.997	309.383	136.847	826.253	858.342	755.77	1165.58	1237.43	982.9	863.167	789.138	757.618	753.786	3.34472	1.74189	0.300978	5.78743	7.15e-09	2.81e-07	1.56726	0.314466	4.98386	6.23272e-07	7.08264e-06	2.03963	0.315135	6.47225	9.65539e-11	3.44835e-09	1.54886	0.314479	4.92518	8.42842e-07	7.26588e-06
group_2038		SPD_RS01540	NC_008533	279160	279666	506	+		hypothetical protein	SPD_0282	11.3881	48.2428	767.062	5.56667	6.80324	6.0638	6.70976	4.18758	13.3275	11.5474	4.45002	8.79337	74.5118	-36.742	-5.19936	0.904234	-5.75001	8.92e-09	3.42e-07	-5.47669	1.12465	-4.86968	1.1178e-06	1.19764e-05	-5.08063	1.15138	-4.41262	1.02125e-05	0.000150184	-5.06226	1.11657	-4.53377	5.79407e-06	4.21899e-05
group_1272	atpF	SPD_RS07130	NC_008533	1354369	1354863	494	-	atpF	F0F1 ATP synthase subunit B	SPD_1339	3735.31	2195.05	2402.02	12430.4	9686.68	9167.92	12680.5	6021.74	8314.67	13886.7	20046.4	22312.5	10240	4.58201	2.19598	0.388836	5.64757	1.63e-08	6.07e-07	1.90822	0.347804	5.48648	4.10013e-08	5.85733e-07	1.6969	0.347917	4.87732	1.07539e-06	2.17984e-05	2.75455	0.347777	7.92045	2.36654e-15	8.65806e-14
group_1482		SPD_RS05320	NC_008533	1001647	1001991	344	+		ribosomal-processing cysteine protease Prp	SPD_0990	6153.86	3619.26	4436.71	29104.9	23484.8	19093.8	12785.9	11806.9	11353.3	38742.4	34973.2	22686.9	18186.8	4.78623	2.25889	0.410237	5.5063	3.66e-08	1.33e-06	2.33466	0.293443	7.95609	1.77568e-15	7.1987e-14	1.3389	0.293566	4.56082	5.09545e-06	8.39909e-05	2.76208	0.293435	9.41292	4.82562e-21	3.01601e-19
group_437	deoB	SPD_RS03895	NC_008533	738806	740017	1211	+		phosphopentomutase	SPD_0724	6252.09	6615.56	7245.67	1140.37	1774.51	2444.81	1774.25	2558.61	3126.95	1076.79	1827.97	1482.38	3110	-3.50811	-1.8107	0.33309	-5.43605	5.45e-08	1.94e-06	-1.90749	0.343195	-5.55805	2.72806e-08	4.05158e-07	-1.43127	0.343473	-4.16706	3.08548e-05	0.000385685	-2.19617	0.343276	-6.39767	1.57763e-10	2.75169e-09
group_478	recA	SPD_RS09265	NC_008533	1732611	1733777	1166	-	recA	recombinase RecA	SPD_1739	4697.61	3773.43	4897.67	8762.74	8457	7532.34	10851.6	7715.62	8441.28	8630.7	7779.63	10852.9	7699.37	1.9716	0.979363	0.182134	5.37717	7.57e-08	2.63e-06	0.889506	0.219683	4.04904	5.14277e-05	0.000335398	1.01571	0.219837	4.62031	3.83161e-06	6.53116e-05	1.02898	0.219672	4.68418	2.81088e-06	2.21912e-05
group_91	clpC_1, clpL	SPD_RS01685	NC_008533	306102	308207	2105	+		ATP-dependent Clp protease ATP-binding subunit	SPD_0308	4058.45	15369.5	77484	3150.74	3321.12	4047.86	2963.8	2447.64	2217.36	4629.54	2242.32	6016.05	10662.4	-9.36614	-3.22745	0.602355	-5.35806	8.41e-08	2.85e-06	-3.20344	0.745863	-4.29495	1.74732e-05	0.000129752	-3.66696	0.746066	-4.91506	8.87551e-07	1.84906e-05	-2.91054	0.745847	-3.90232	9.52744e-05	0.000499691
group_1792	secE	SPD_RS09685	NC_008533	1803871	1804047	176	-	secE	preprotein translocase subunit SecE	SPD_1820	1225.65	570.524	723.847	4563.08	3769	2959.13	2820.02	2707.27	2408.94	2916.68	1941.2	1790.61	2366.33	3.42082	1.77434	0.333876	5.31438	1.07e-07	3.55e-06	2.16242	0.33862	6.38599	1.70289e-10	3.40578e-09	1.65391	0.339055	4.87801	1.07161e-06	2.17984e-05	1.39799	0.338742	4.12702	3.67502e-05	0.000208808
group_874	yghU	SPD_RS07350	NC_008533	1400474	1401265	791	-	yghU	glutathione-dependent disulfide-bond oxidoreductase	SPD_1382	809.981	746.715	630.215	7748.01	7125.83	4997.12	1385.09	2060.29	1645.94	8605.68	7745.02	7014.33	4209.52	7.36377	2.88044	0.542771	5.30692	1.11e-07	3.62e-06	3.17938	0.248364	12.8013	1.61256e-37	4.83767e-35	1.21347	0.24952	4.86321	1.15497e-06	2.30995e-05	3.41306	0.248344	13.7433	5.58829e-43	1.67649e-40
group_719	galU, gtaB	SPD_RS10165	NC_008533	1888289	1889188	899	+	galU	UTP--glucose-1-phosphate uridylyltransferase GalU	SPD_1919	19747	18009.2	9042.68	4050.95	4203.84	3969.58	5156.93	5221.91	7801.56	2675.14	3271.26	3884.35	7252.87	-3.49063	-1.80349	0.341066	-5.2878	1.24e-07	3.93e-06	-1.93711	0.324698	-5.96588	2.43314e-09	4.34489e-08	-1.36453	0.324808	-4.20105	2.65677e-05	0.000343548	-2.25132	0.324739	-6.9327	4.12882e-12	9.10768e-11
group_1361		SPD_RS10050	NC_008533	1864632	1865066	434	-		cytidine deaminase	SPD_1895	953.756	827.469	1026.35	3262.07	2823.35	2728.16	2204.64	2259.2	2337.3	1910.13	1770.12	1590.67	1974.43	2.48287	1.31201	0.251984	5.20671	1.92e-07	5.98e-06	1.65654	0.162459	10.1967	2.05175e-24	2.36741e-22	1.28262	0.163469	7.84626	4.28621e-15	2.79536e-13	0.914456	0.162771	5.61804	1.9314e-08	2.3943e-07
group_2393		SPD_RS05730	NC_008533	1093715	1094017	302	-		bacteriocin immunity protein	SPD_1069	2324.6	1580.48	2153.53	1091.86	577.142	681.351	887.606	774.703	996.227	892.997	646.737	885.353	1124.38	-2.44497	-1.28982	0.248019	-5.20048	1.99e-07	6.06e-06	-1.36615	0.302905	-4.51016	6.47788e-06	5.42839e-05	-1.1871	0.303997	-3.90497	9.42358e-05	0.0010243	-1.32055	0.302878	-4.36001	1.30055e-05	8.78752e-05
group_378	serS	SPD_RS02025	NC_008533	379741	381015	1274	-	serS	serine--tRNA ligase	SPD_0375	11279.9	8312.44	5916.82	1403.6	1259.73	1577.14	4062.28	3044.37	2360.63	2443.23	2207.71	1841.52	3809.12	-3.79024	-1.92229	0.370173	-5.19295	2.07e-07	6.18e-06	-2.58927	0.301382	-8.59131	8.59842e-18	4.29921e-16	-1.43005	0.301436	-4.74413	2.09403e-06	3.976e-05	-1.97497	0.301203	-6.55693	5.49284e-11	1.05631e-09
group_2134	tcyB	SPD_RS03320	NC_008533	638576	639253	677	-		amino acid ABC transporter permease	SPD_0617	14.2352	71.3154	360.123	3.97619	7.37018	3.30753	4.79269	8.37516	6.66373	0	1.48334	6.94213	40.7154	-31.5557	-4.97983	0.960615	-5.184	2.17e-07	6.36e-06	-4.91106	1.14943	-4.27261	1.932e-05	0.000140679	-4.49887	1.18126	-3.80855	0.000139787	0.00140725	-5.64141	1.17387	-4.80583	1.5411e-06	1.29143e-05
group_2579	menH	SPD_RS03130	NC_008533	606401	606499	98	+		alpha/beta hydrolase		300.362	228.629	90.0307	571.777	712.073	783.333	550.2	843.798	1127.84	529.255	739.198	777.056	604.462	3.5207	1.81586	0.355399	5.10935	3.23e-07	9.28e-06	1.71937	0.429011	4.00775	6.12995e-05	0.000387971	2.00486	0.429774	4.66492	3.08744e-06	5.44843e-05	1.70454	0.42902	3.97309	7.09449e-05	0.00038557
group_2501	glnM_2	SPD_RS03325	NC_008533	639213	639893	680	-		amino acid ABC transporter permease	SPD_0618	12.8117	76.5592	514.976	8.74763	4.53549	11.0251	3.83415	2.09379	6.66373	0	0.494447	3.70247	53.7869	-43.5593	-5.44491	1.07492	-5.0654	4.08e-07	1.15e-05	-4.62753	1.17724	-3.93085	8.46477e-05	0.000509926	-5.56517	1.25811	-4.42343	9.71455e-06	0.000144275	-7.05155	1.27076	-5.54909	2.87155e-08	3.36509e-07
group_2144	rplGA	SPD_RS02595	NC_008533	489128	489427	299	+		YlxQ-related RNA-binding protein	SPD_0481	341.644	312.529	165.656	1059.26	2236.57	1761.81	1026.59	877.298	603.067	1007.51	957.25	797.883	928.922	4.17637	2.06225	0.410092	5.02875	4.94e-07	1.36e-05	2.61074	0.375901	6.94527	3.77735e-12	9.28857e-11	1.59878	0.377283	4.23762	2.25906e-05	0.000302553	1.73782	0.376193	4.61949	3.84683e-06	2.91426e-05
group_239	gatC_2	SPD_RS03025	NC_008533	577875	579350	1475	+		PTS galactitol transporter subunit IIC	SPD_0561	6126.82	7199.71	3932.54	173.362	214.869	238.142	369.037	734.921	749.669	862.204	753.537	1922.51	1939.78	-8.60382	-3.10498	0.621309	-4.99747	5.81e-07	1.58e-05	-4.78399	0.434612	-11.0075	3.51651e-28	5.27477e-26	-3.22151	0.434208	-7.41928	1.17763e-13	6.54238e-12	-2.28629	0.432604	-5.28494	1.25744e-07	1.2831e-06
group_2138	gamR	SPD_RS00325	NC_008533	64781	65497	716	-		GntR family transcriptional regulator	SPD_0064	23042.5	13631.7	15071.1	7367.09	3656.18	3319.66	7881.09	6032.21	7361.75	6531.97	6037.69	5307.03	8770	-2.90228	-1.53719	0.308757	-4.97862	6.4e-07	1.71e-05	-1.8513	0.347822	-5.32254	1.02326e-07	1.32319e-06	-1.28222	0.34791	-3.68548	0.000228272	0.00217863	-1.53346	0.347796	-4.40906	1.03819e-05	7.2432e-05
group_1362		SPD_RS04825	NC_008533	911233	911664	431	-		GtrA family protein	SPD_0897	360.15	228.629	291.699	139.962	90.143	73.3169	55.5952	90.033	89.9603	105.851	103.339	105.983	144.555	-3.08546	-1.62549	0.327518	-4.96305	6.94e-07	1.82e-05	-1.54032	0.360442	-4.27343	1.92493e-05	0.000140679	-1.91684	0.373296	-5.1349	2.82293e-07	6.53986e-06	-1.48099	0.360179	-4.11181	3.92566e-05	0.000222207
group_1488		SPD_RS06445	NC_008533	1235241	1235579	338	-		YlbF/YmcA family competence regulator	SPD_1206	316.021	371.26	421.344	1479.14	1553.97	1350.57	715.069	728.639	792.984	877.601	1038.83	1107.5	896.079	2.90974	1.54089	0.311759	4.94258	7.71e-07	1.98e-05	1.99641	0.186533	10.7027	9.8853e-27	1.348e-24	1.02515	0.189591	5.40715	6.40361e-08	1.6009e-06	1.46206	0.186897	7.82284	5.16452e-15	1.72151e-13
group_171	ilvD	SPD_RS10355	NC_008533	1923533	1925236	1703	-	ilvD	dihydroxy-acid dehydratase	SPD_1956	8087	11355.9	15233.2	3990.51	3316.58	3291.54	2716.5	5956.83	3645.06	2795.43	1765.67	1676.76	5319.25	-3.56881	-1.83544	0.37519	-4.89203	9.98e-07	2.53e-05	-1.7098	0.365419	-4.67903	2.88238e-06	2.63632e-05	-1.49335	0.365611	-4.08454	4.41651e-05	0.000521635	-2.47492	0.36554	-6.77059	1.28257e-11	2.70966e-10
group_670	yfeW	SPD_RS06825	NC_008533	1303488	1304426	938	-		serine hydrolase domain-containing protein	SPD_1277	864.075	906.126	1325.25	3857.7	4856.38	4894.59	1528.87	2711.46	3186.93	2406.67	2819.83	3308.16	2722.17	3.1901	1.6736	0.344209	4.86217	1.16e-06	2.89e-05	2.14054	0.317462	6.74268	1.55487e-11	3.70206e-10	1.26603	0.318002	3.9812	6.85696e-05	0.0007792	1.46755	0.317554	4.62143	3.81106e-06	2.90182e-05
group_126		SPD_RS05930	NC_008533	1141677	1143608	1931	-		McrB family protein	SPD_1109	630.618	569.475	266.491	2577.37	2946.37	2495.53	2335	1088.77	1162.82	1403.01	1363.69	1313.45	1512.72	3.77831	1.91774	0.400109	4.79305	1.64e-06	4.02e-05	2.4416	0.381993	6.39174	1.64003e-10	3.32439e-09	1.63704	0.382708	4.27752	1.8899e-05	0.000262486	1.46668	0.382203	3.83745	0.000124321	0.00063527
group_2451		SPD_RS05310	NC_008533	1000431	1001135	704	+		YoaK family protein	SPD_0988	1355.19	1707.38	1501.71	643.348	696.198	682.453	317.276	280.568	354.844	579.294	416.819	317.487	737.714	-3.18887	-1.67304	0.350782	-4.76947	1.85e-06	4.45e-05	-1.17494	0.254974	-4.60809	4.06394e-06	3.60705e-05	-2.2594	0.260305	-8.67983	3.96349e-18	3.96349e-16	-1.80107	0.255672	-7.04445	1.86197e-12	4.57862e-11
group_2164	ybaN	SPD_RS05970	NC_008533	1148774	1149133	359	-		YbaN family protein	SPD_1119	3113.23	3760.84	3392.36	1569.8	1378.79	1323.56	1733.04	1557.78	2312.31	1852.39	1997.07	1808.66	2149.99	-1.98361	-0.98813	0.20833	-4.74311	2.1e-06	4.99e-05	-1.26547	0.198469	-6.37615	1.81592e-10	3.58405e-09	-0.873741	0.199153	-4.38728	1.14776e-05	0.000165542	-0.859754	0.198278	-4.3361	1.45033e-05	9.45869e-05
group_1736		SPD_RS11460	NC_008533	126907	127104	197	+		hypothetical protein		52.6701	73.413	14.4049	914.525	592.449	573.856	213.754	215.66	219.903	195.343	200.746	223.074	290.816	7.74547	2.95335	0.623749	4.73484	2.19e-06	5.11e-05	3.78399	0.40544	9.33305	1.02863e-20	7.71474e-19	2.1042	0.410798	5.12222	3.01967e-07	6.86289e-06	2.03637	0.40729	4.9998	5.73911e-07	5.18595e-06
group_211	prfC	SPD_RS02160	NC_008533	399892	401436	1544	+		peptide chain release factor 3	SPD_0399	9884.9	9305.62	5895.21	4343.59	4053.03	4663.06	4725.59	4484.9	5094.42	4758.48	3638.64	3870.01	5393.12	-1.90045	-0.926344	0.197878	-4.68139	2.85e-06	6.54e-05	-0.942736	0.233839	-4.03156	5.54071e-05	0.000358235	-0.811302	0.23411	-3.46547	0.000529304	0.00451111	-1.0333	0.233853	-4.41857	9.93577e-06	7.03002e-05
group_337	alsT	SPD_RS02010	NC_008533	376619	377941	1322	+		sodium:alanine symporter family protein	SPD_0372	841.298	1227.05	2229.16	488.277	246.618	262.397	370.954	655.356	191.582	398.385	468.736	242.975	635.232	-3.87584	-1.95451	0.422592	-4.62505	3.75e-06	8.35e-05	-2.10608	0.525658	-4.00655	6.16109e-05	0.000388304	-1.81888	0.526945	-3.45174	0.000556993	0.00466754	-1.95098	0.525531	-3.7124	0.0002053	0.000947539
group_2525		SPD_RS04555	NC_008533	861361	862542	1181	+		ABC transporter permease	SPD_0846	1507.5	1064.49	3550.81	260.838	414.431	455.888	145.698	52.3448	41.6483	383.95	182.945	334.611	699.596	-8.06211	-3.01116	0.650672	-4.62777	3.7e-06	8.35e-05	-2.43419	0.570954	-4.26338	2.0136e-05	0.000144517	-4.65584	0.581564	-8.00571	1.18776e-15	8.48403e-14	-2.76284	0.57122	-4.83673	1.31992e-06	1.11229e-05
group_1161	ruvA	SPD_RS00945	NC_008533	174163	174756	593	+	ruvA	Holliday junction branch migration protein RuvA	SPD_0170	414.243	576.816	385.331	1361.45	1015.95	929.415	905.818	908.705	701.357	1102.77	1148.11	916.362	863.861	2.16798	1.11635	0.242395	4.60551	4.11e-06	8.95e-05	1.25503	0.259484	4.83663	1.32056e-06	1.3661e-05	0.861439	0.261203	3.29797	0.000973856	0.00760825	1.19309	0.259519	4.59732	4.27954e-06	3.19369e-05
group_1264	sttH	SPD_RS08270	NC_008533	1577054	1577554	500	-		cysteine hydrolase family protein	SPD_1555	925.286	1006.81	885.902	1617.52	1495.01	1657.07	1618.97	1513.81	1665.93	1634.92	1872.97	2393.65	1523.99	1.82842	0.870599	0.189075	4.60452	4.13e-06	8.95e-05	0.756314	0.188531	4.01162	6.03032e-05	0.000383283	0.765505	0.189592	4.03763	5.39935e-05	0.000623002	1.06442	0.18839	5.6501	1.60358e-08	2.02131e-07
group_620		SPD_RS00490	NC_008533	91678	92664	986	+		rhodanese-related sulfurtransferase	SPD_0091	5795.14	1574.18	1811.42	11762.4	7078.21	7930.35	12485	7525.08	15228.3	11019.1	16376.1	17530.7	9676.33	3.88115	1.95648	0.427778	4.5736	4.79e-06	0.000102253	1.54335	0.501236	3.0791	0.0020763	0.00821756	1.9399	0.501279	3.8699	0.000108882	0.00115832	2.29028	0.501216	4.56944	4.89022e-06	3.59575e-05
group_944	plsC	SPD_RS07635	NC_008533	1454731	1455480	749	+		1-acyl-sn-glycerol-3-phosphate acyltransferase	SPD_1437	3070.53	2959.59	1905.05	728.439	467.723	476.835	1559.54	979.894	1009.55	739.995	755.515	780.296	1286.08	-3.17912	-1.66863	0.365658	-4.56336	5.03e-06	0.00010586	-2.24857	0.302077	-7.44369	9.79122e-14	2.93736e-12	-1.16081	0.302286	-3.84013	0.000122971	0.00127683	-1.80356	0.30173	-5.9774	2.26722e-09	3.33414e-08
group_2009		SPD_RS03015	NC_008533	577008	577484	476	+		PTS sugar transporter subunit IIA	SPD_0559	48.3996	171.996	46.816	6.36191	4.53549	2.75627	7.6683	6.28137	6.66373	0	0.494447	0.462809	25.203	-23.8769	-4.57754	1.01892	-4.49255	7.04e-06	0.000143933	-4.32557	0.829065	-5.2174	1.81448e-07	2.23092e-06	-3.69963	0.861308	-4.29536	1.74408e-05	0.000245047	-7.89576	1.26423	-6.24552	4.22404e-10	6.88702e-09
group_1521	ytpP	SPD_RS09125	NC_008533	1713922	1714239	317	-		thioredoxin family protein	SPD_1714	375.808	592.547	536.583	1856.09	2550.08	2106.9	758.203	923.362	1009.55	2347	2369.88	2137.71	1463.64	3.55966	1.83174	0.407499	4.49508	6.95e-06	0.000143933	2.11539	0.241157	8.77184	1.75771e-18	1.05463e-16	0.83849	0.243241	3.44715	0.00056653	0.00472108	2.18887	0.241137	9.07728	1.11317e-19	6.18429e-18
group_2150		SPD_RS05570	NC_008533	1061770	1064304	2534	-		pneumococcal-type histidine triad protein	SPD_1037	811.405	284.213	255.687	105.767	125.293	93.162	152.407	64.9075	53.3098	168.399	110.262	101.355	193.847	-4.15522	-2.05493	0.458733	-4.47957	7.48e-06	0.000150902	-2.06309	0.552109	-3.73674	0.000186419	0.00100586	-2.30985	0.559136	-4.13112	3.61006e-05	0.000440252	-1.83683	0.551574	-3.33016	0.000867964	0.00328774
group_1259	trmL	SPD_RS02345	NC_008533	440413	440916	503	+		tRNA (cytidine(34)-2'-O)-methyltransferase	SPD_0436	362.997	190.874	151.252	936.791	612.292	587.086	706.442	1072.02	634.72	640.88	617.07	432.726	578.763	2.9254	1.54863	0.346185	4.47342	7.7e-06	0.000153237	1.58699	0.396681	4.00067	6.31641e-05	0.000396427	1.76213	0.397605	4.43185	9.34262e-06	0.000140139	1.24947	0.396889	3.14815	0.00164307	0.00560136
group_1524	celC, lacF_1	SPD_RS01535	NC_008533	278827	279141	314	+		PTS cellobiose transporter subunit IIA	SPD_0281	18.5057	28.3164	151.252	2.38572	5.10243	3.30753	8.62684	4.18758	3.33186	2.88684	4.45002	9.25618	20.1341	-13.1633	-3.71845	0.833615	-4.46063	8.17e-06	0.000160534	-4.15019	0.993984	-4.17531	2.9758e-05	0.000202895	-3.52891	1.02795	-3.43295	0.000597058	0.004948	-3.51466	0.971654	-3.61719	0.000297819	0.00130242
group_2031	argR_2	SPD_RS05695	NC_008533	1089207	1089638	431	-		arginine repressor	SPD_1063	459.796	395.381	280.896	594.043	1018.79	903.506	762.996	795.64	849.625	1047.92	1460.1	1204.69	814.449	2.52339	1.33536	0.300134	4.44922	8.62e-06	0.000167106	1.13659	0.286626	3.96539	7.32756e-05	0.000450465	1.07225	0.288068	3.7222	0.000197492	0.0019362	1.69754	0.286332	5.92858	3.05559e-09	4.36513e-08
group_1527	rpoZ	SPD_RS08230	NC_008533	1571083	1571397	314	-	rpoZ	DNA-directed RNA polymerase subunit omega	SPD_1547	2613.58	1599.35	468.16	6726.93	9565.36	5796.44	3714.33	4805.25	4531.34	27085.3	26716.5	23586.6	9767.43	8.00799	3.00144	0.683398	4.39194	1.12e-05	0.000215039	2.23563	0.484328	4.61595	3.91306e-06	3.4938e-05	1.47637	0.484525	3.04705	0.00231101	0.0150065	4.04443	0.484284	8.35136	6.74787e-17	2.89195e-15
group_1307		SPD_RS08390	NC_008533	1594116	1594586	470	-		DUF3013 family protein	SPD_1576	1506.08	1690.6	2052.7	244.138	578.843	498.885	859.808	875.204	751.335	582.18	510.269	452.627	883.556	-2.94448	-1.55801	0.355141	-4.38703	1.15e-05	0.000217167	-1.98665	0.323145	-6.14788	7.85269e-10	1.47238e-08	-1.07668	0.323625	-3.32692	0.000878114	0.00693248	-1.76385	0.322925	-5.46211	4.70503e-08	5.30642e-07
group_1684	acpA, acpP	SPD_RS02060	NC_008533	385638	385862	224	+		acyl carrier protein	SPD_0381	13988.9	8412.08	3702.06	47093.2	31480.3	17819.9	21823	37742.7	20226.1	54219.8	37305.5	22840.5	26387.8	3.70943	1.8912	0.432307	4.37466	1.22e-05	0.000226975	1.88437	0.531966	3.54228	0.000396678	0.00195088	1.61166	0.531991	3.02949	0.0024497	0.0156364	2.13102	0.531964	4.00595	6.17694e-05	0.00034064
group_895	yutF	SPD_RS06615	NC_008533	1268176	1268949	773	-		TIGR01457 family HAD-type hydrolase	SPD_1238	3823.57	5295.17	3140.27	789.672	1438.89	1669.2	1664.02	1654.09	1702.58	783.297	568.614	726.147	1937.96	-3.3471	-1.74291	0.399137	-4.3667	1.26e-05	0.000232499	-1.65363	0.320629	-5.15745	2.5033e-07	3.02819e-06	-1.28885	0.321114	-4.0137	5.97755e-05	0.000684452	-2.56206	0.321096	-7.97911	1.47395e-15	5.66902e-14
group_1382	rpsL	SPD_RS01370	NC_008533	247562	247975	413	+	rpsL	30S ribosomal protein S12	SPD_0251	8257.82	5262.66	5218.18	30187.3	22472.2	18871.1	12362.3	13682.9	10743.6	46235.7	52358.5	32634	21523.9	4.26102	2.0912	0.480719	4.35015	1.36e-05	0.000247697	1.93216	0.295567	6.53712	6.27155e-11	1.36338e-09	0.972857	0.295686	3.29016	0.00100129	0.00778203	2.80762	0.295553	9.49954	2.1082e-21	1.37491e-19
group_1153		SPD_RS02900	NC_008533	554942	555547	605	+		nitroreductase family protein	SPD_0541	6235	6266.32	3745.28	2314.14	2162.3	2560.58	2794.14	2443.45	3315.2	2016.94	2855.93	3328.98	3336.52	-2.05014	-1.03572	0.238857	-4.33616	1.45e-05	0.000260813	-1.2082	0.282967	-4.26976	1.95681e-05	0.000141798	-0.926652	0.28331	-3.27081	0.00107239	0.00816543	-0.98684	0.282921	-3.48804	0.000486573	0.00201618
group_246	pncB, pncB2	SPD_RS06685	NC_008533	1279764	1281224	1460	-		nicotinate phosphoribosyltransferase	SPD_1251	3302.56	4945.94	3900.13	1114.92	2243.94	2480.09	1721.53	1871.85	1456.02	1295.23	1043.28	1510.61	2240.51	-2.47332	-1.30645	0.303686	-4.30196	1.69e-05	0.00029736	-1.05694	0.330105	-3.20181	0.00136565	0.00569022	-1.26697	0.330742	-3.83069	0.000127787	0.00131288	-1.65843	0.330285	-5.02122	5.13452e-07	4.72502e-06
group_1383	ndk	SPD_RS09355	NC_008533	1751320	1751733	413	-	ndk	nucleoside-diphosphate kinase	SPD_1757	1685.44	2114.29	3579.62	446.129	1024.45	841.766	1110.94	1124.37	1122.84	955.546	625.476	641.916	1272.73	-2.80378	-1.48737	0.345708	-4.3024	1.69e-05	0.00029736	-1.67163	0.383121	-4.3632	1.28175e-05	9.71022e-05	-1.13393	0.383643	-2.95569	0.00311966	0.0187931	-1.72996	0.383154	-4.51504	6.33039e-06	4.58724e-05
group_1526	rplU	SPD_RS05315	NC_008533	1001317	1001631	314	+	rplU	50S ribosomal protein L21	SPD_0989	6189.45	4846.3	3846.11	18346.2	16105.5	13189.3	9776.12	8481.95	8106.43	26079.8	22448.4	14872.8	12690.7	3.07723	1.62163	0.37936	4.27465	1.91e-05	0.000332347	1.67781	0.280382	5.98403	2.17689e-09	3.93414e-08	0.824316	0.280554	2.93818	0.00330146	0.0196516	2.09009	0.28037	7.45475	9.00386e-14	2.64819e-12
group_473	yycB	SPD_RS00520	NC_008533	96794	97960	1166	-		CynX/NimT family MFS transporter	SPD_0097	1264.08	681.692	3305.93	820.686	431.439	348.393	293.312	617.668	461.463	377.214	353.53	473.916	785.777	-3.76612	-1.91308	0.449116	-4.25966	2.05e-05	0.000351357	-1.71209	0.55586	-3.08007	0.00206949	0.00821224	-1.93526	0.557258	-3.47282	0.000515019	0.00441445	-2.1213	0.556107	-3.81455	0.000136429	0.000689034
group_1475		SPD_RS03435	NC_008533	658863	659210	347	+		VOC family protein	SPD_0637	1715.34	550.597	911.111	3466.45	1545.47	2237.54	5481.88	5027.19	7053.56	2811.79	4609.73	4122.7	3294.45	3.81327	1.93103	0.454378	4.24982	2.14e-05	0.000360706	1.18966	0.443646	2.68156	0.00732795	0.0235878	2.46638	0.443649	5.55929	2.7087e-08	7.38736e-07	1.86114	0.443569	4.19584	2.71868e-05	0.000160552
group_1587		SPD_RS10210	NC_008533	1899575	1899853	278	-		DUF6110 family protein	SPD_1928	1649.86	1768.2	4425.91	10009.7	5713.59	5698.87	6267.88	7663.27	7035.23	19561.3	14315.2	13932.9	8170.15	3.83663	1.93984	0.456574	4.24869	2.15e-05	0.000360706	1.45186	0.410434	3.53737	0.000404132	0.00196817	1.42082	0.410548	3.46079	0.000538601	0.00453878	2.61007	0.410392	6.35995	2.01824e-10	3.44018e-09
group_233		SPD_RS01695	NC_008533	309080	310564	1484	-		DUF1846 domain-containing protein	SPD_0310	6970.96	11475.5	14855.1	2576.57	2524	3263.98	3889.74	4874.34	6970.26	2612.59	3295.98	4635.96	5662.08	-2.88399	-1.52807	0.360825	-4.23493	2.29e-05	0.000379256	-1.99285	0.357491	-5.57454	2.48178e-08	3.72267e-07	-1.08148	0.35756	-3.02462	0.00248949	0.0157732	-1.65856	0.357445	-4.64003	3.48357e-06	2.666e-05
group_881	thiM, thiM_1	SPD_RS03360	NC_008533	645145	645927	782	+	thiM	hydroxyethylthiazole kinase	SPD_0623	355.879	156.265	154.853	437.381	976.832	669.223	693.981	483.666	413.151	969.98	1053.17	759.007	593.616	3.21492	1.68478	0.399171	4.22071	2.44e-05	0.000399554	1.63555	0.431716	3.78849	0.000151568	0.000835851	1.24765	0.433351	2.87908	0.00398843	0.0224839	2.05224	0.431533	4.75569	1.97767e-06	1.62995e-05
group_2020		SPD_RS01390	NC_008533	255568	255831	263	+		type II toxin-antitoxin system RelB/DinJ family antitoxin	SPD_0255	2455.57	2816.96	3439.17	271.972	972.864	708.362	1359.21	732.827	857.955	515.783	267.496	242.512	1220.06	-4.40943	-2.14059	0.507588	-4.21719	2.47e-05	0.000401434	-2.15611	0.47981	-4.49366	7.0009e-06	5.73844e-05	-1.56072	0.480257	-3.24976	0.00115504	0.00857702	-3.08788	0.480455	-6.427	1.30149e-10	2.38078e-09
group_208		SPD_RS02230	NC_008533	412180	413745	1565	-		ABC transporter substrate-binding protein/permease	SPD_0412	5164.52	3084.39	1444.09	988.482	718.876	705.606	1624.72	1459.37	1196.14	942.074	1102.12	839.535	1605.83	-3.04045	-1.60429	0.382553	-4.19363	2.75e-05	0.000436383	-2.00787	0.408014	-4.92109	8.60619e-07	9.56243e-06	-1.18047	0.408276	-2.89136	0.00383576	0.0219605	-1.75045	0.407905	-4.29132	1.77614e-05	0.00011289
group_792		SPD_RS05340	NC_008533	1004264	1005112	848	-		YitT family protein	SPD_0995	1684.02	2339.78	4976.9	1026.65	718.309	689.62	759.162	881.486	1877.51	502.311	637.837	752.527	1403.84	-3.44136	-1.78298	0.425182	-4.19345	2.75e-05	0.000436383	-1.88506	0.468746	-4.02149	5.78312e-05	0.000372183	-1.35405	0.469157	-2.88614	0.00389998	0.0222418	-2.24758	0.468914	-4.79317	1.6417e-06	1.36808e-05
group_1669		SPD_RS04045	NC_008533	766666	766896	230	+		DUF2969 domain-containing protein	SPD_0754	2432.79	1383.31	2243.56	12339.7	5859.86	3868.15	4201.27	5699.3	3959.92	6533.89	5299.98	4879.39	4891.76	2.89697	1.53455	0.367415	4.1766	2.96e-05	0.000463222	1.86522	0.41886	4.45309	8.46443e-06	6.75353e-05	1.19421	0.41907	2.84966	0.00437656	0.0239593	1.4643	0.418883	3.49573	0.000472775	0.00197538
group_2524	comGG	SPD_RS09865	NC_008533	1839322	1839735	413	-	comGG	competence type IV pilus minor pilin ComGG	SPD_1857	5.69407	3.14627	0	14.3143	26.0791	9.37133	138.988	8.37516	3.33186	794.845	297.163	587.767	157.423	65.4751	6.03287	1.44496	4.1751	2.98e-05	0.000463222	2.31543	1.20541	1.92086	0.0547488	0.124429	3.93217	1.20323	3.26802	0.00108303	0.00820479	7.39133	1.19465	6.18703	6.13067e-10	9.68001e-09
group_834	mreC	SPD_RS10820	NC_008533	2022110	2022928	818	-	mreC	rod shape-determining protein MreC	SPD_2045	2293.29	2106.95	1487.31	4457.31	3265.56	3290.44	4221.4	3599.23	3288.55	5168.41	6004.07	6217.84	3783.36	2.235	1.16028	0.28056	4.13557	3.54e-05	0.000544981	0.900081	0.237471	3.79028	0.000150478	0.000832904	0.913106	0.237836	3.83922	0.000123427	0.00127683	1.55939	0.237378	6.56923	5.05768e-11	9.85262e-10
group_990	livF	SPD_RS03530	NC_008533	674008	674718	710	+		ABC transporter ATP-binding protein	SPD_0656	341.644	379.65	288.098	1336.8	1329.47	1255.21	509.942	632.325	481.454	1650.31	1669.25	1249.12	926.939	3.33617	1.73819	0.422878	4.11039	3.95e-05	0.000601769	1.94434	0.213999	9.08571	1.03026e-19	7.0245e-18	0.669285	0.217857	3.07213	0.00212537	0.0141691	2.16433	0.213889	10.1189	4.55386e-24	4.01811e-22
group_584	pgl	SPD_RS07100	NC_008533	1348439	1349452	1013	+		lactonase family protein	SPD_1333	9180.26	9820.56	5380.23	4902.65	2787.06	3104.11	3828.4	3986.58	5231.03	3309.29	3528.37	4187.49	4937.17	-2.09918	-1.06983	0.262431	-4.07661	4.57e-05	0.000686829	-1.17638	0.315963	-3.72316	0.000196745	0.00105399	-0.902895	0.316165	-2.85577	0.00429321	0.0237631	-1.14554	0.315959	-3.62558	0.00028831	0.00127196
group_162	yheH	SPD_RS08645	NC_008533	1636022	1637773	1751	-		ABC transporter ATP-binding protein	SPD_1621	7746.78	6913.4	9348.79	4916.17	3842.7	3395.73	4281.79	2847.56	2702.14	4423.61	4247.3	5243.62	4992.46	-2.00516	-1.00372	0.246308	-4.07506	4.6e-05	0.000686829	-0.981679	0.258645	-3.79547	0.000147364	0.000821733	-1.28675	0.259076	-4.96667	6.81115e-07	1.48068e-05	-0.786406	0.258619	-3.04079	0.00235956	0.00759514
group_2562	celA	SPD_RS04535	NC_008533	857497	858147	650	+		ComEA family DNA-binding protein	SPD_0843	11.3881	12.5851	32.411	96.2239	292.539	220.502	50.8025	56.5323	24.989	383.95	124.106	223.074	127.425	9.11247	3.18784	0.784475	4.06366	4.83e-05	0.000714109	3.55099	0.661512	5.368	7.96146e-08	1.04756e-06	1.34679	0.678155	1.98596	0.0470376	0.142827	3.81093	0.661243	5.76327	8.24983e-09	1.10489e-07
group_991	deoD, deoD_2	SPD_RS03935	NC_008533	744037	744747	710	+	deoD	purine-nucleoside phosphorylase	SPD_0730	3843.5	2547.43	3442.77	1556.28	1340.81	1586.51	1096.57	2194.29	2054.09	1514.63	1851.21	1552.72	2048.4	-2.00114	-1.00082	0.246523	-4.05976	4.91e-05	0.000719023	-1.13268	0.297555	-3.80661	0.000140887	0.000794473	-0.880679	0.298086	-2.95444	0.00313233	0.018794	-0.998896	0.297512	-3.3575	0.000786518	0.00303285
group_400	cinA	SPD_RS09270	NC_008533	1733832	1735088	1256	-		competence/damage-inducible protein A	SPD_1740	666.206	1085.46	1080.37	1287.49	2658.37	2785.49	3120.04	2428.8	2047.43	2477.88	1433.4	1989.15	1921.67	2.38273	1.25262	0.310229	4.03772	5.4e-05	0.000782351	1.25055	0.373417	3.34895	0.000811197	0.00358937	1.42508	0.373729	3.81312	0.000137221	0.00139075	1.05996	0.373455	2.83826	0.00453602	0.013216
group_643	yclQ, piuA	SPD_RS08810	NC_008533	1666320	1667285	965	+	piuA	siderophore ABC transporter substrate-binding protein	SPD_1652	64.0583	50.3403	176.46	1673.98	764.231	1137.24	569.371	217.754	404.821	154.927	225.468	580.825	501.623	6.6576	2.735	0.678697	4.02979	5.58e-05	0.000801448	3.65293	0.628183	5.81507	6.0608e-09	1.03309e-07	2.07044	0.630064	3.28607	0.00101595	0.0078553	1.75933	0.628987	2.79709	0.00515659	0.0147612
group_1018	rnc	SPD_RS05910	NC_008533	1138197	1138895	698	-	rnc	ribonuclease III	SPD_1105	1726.73	1463.02	1080.37	793.648	552.197	714.977	851.181	638.606	814.641	918.979	540.925	579.9	889.597	-2.00494	-1.00356	0.249217	-4.02686	5.65e-05	0.000803759	-1.05413	0.302224	-3.4879	0.000486827	0.00229636	-0.891174	0.303497	-2.93635	0.00332096	0.0196895	-1.07036	0.302238	-3.54147	0.000397906	0.00169082
group_699	adcAII, lmb, znuA	SPD_RS04775	NC_008533	898976	899893	917	+	adcAII	zinc-binding lipoprotein AdcAII	SPD_0888	2289.01	944.93	525.779	368.196	375.879	273.974	627.842	454.353	179.921	372.403	287.768	255.471	579.627	-3.53558	-1.82195	0.453659	-4.01611	5.92e-05	0.000833357	-1.88697	0.555401	-3.39749	0.00068006	0.00311598	-1.57518	0.556555	-2.83024	0.00465135	0.0250972	-2.04054	0.555536	-3.67311	0.000239616	0.00108587
group_2383		SPD_RS00420	NC_008533	79054	79593	539	+		glycosyltransferase family A protein	SPD_0078	1849.15	1413.72	1386.47	653.686	550.496	637.25	1044.81	808.203	663.041	982.49	542.408	512.792	920.376	-2.18409	-1.12703	0.281397	-4.00514	6.2e-05	0.000864845	-1.33719	0.316059	-4.23082	2.32842e-05	0.000163973	-0.885198	0.316969	-2.7927	0.00522703	0.0271299	-1.19306	0.315952	-3.77608	0.000159317	0.000780964
group_1109	pyrE	SPD_RS03280	NC_008533	632680	633312	632	+	pyrE	orotate phosphoribosyltransferase	SPD_0609	338.797	257.994	313.307	816.71	666.718	674.184	366.161	609.293	1141.16	688.994	931.538	1118.61	660.289	2.57194	1.36286	0.340869	3.99819	6.38e-05	0.000882358	1.24685	0.403158	3.0927	0.00198344	0.00791277	1.21768	0.404311	3.01174	0.00259753	0.0161672	1.59188	0.402998	3.95011	7.81161e-05	0.000419979
group_142	capD	SPD_RS00530	NC_008533	99217	101067	1850	+		nucleoside-diphosphate sugar epimerase/dehydratase	SPD_0099	7328.26	19074.8	12582.7	33443	24141.3	26232.6	28145.5	26046.8	22230.2	48396	39103.8	38009.6	27061.2	2.44309	1.28871	0.326598	3.94585	7.95e-05	0.00108915	1.10417	0.334795	3.29805	0.000973576	0.00422071	0.970954	0.334835	2.8998	0.00373406	0.0215427	1.68666	0.334787	5.03799	4.70447e-07	4.35599e-06
group_170	lpd, lpdA	SPD_RS05510	NC_008533	1049806	1051509	1703	-	lpdA	dihydrolipoyl dehydrogenase	SPD_1025	3359.5	1652.84	2495.65	6205.25	4235.02	5831.72	5035.2	3318.66	5885.74	6238.47	6611.75	4629.48	4624.94	2.1313	1.09173	0.277285	3.93722	8.24e-05	0.00110874	1.11614	0.336555	3.31638	0.000911933	0.00398804	0.923909	0.336776	2.7434	0.00608069	0.0303025	1.21943	0.336547	3.62335	0.000290816	0.00127551
group_1843	rpmG, rpmGA	SPD_RS10400	NC_008533	1932687	1932836	149	+	rpmG	50S ribosomal protein L33	SPD_1964	3427.83	1213.41	1264.03	11197	5867.23	4241.9	5827.91	6758.76	3405.17	8350.68	7128.94	3687.2	5197.5	3.18552	1.67153	0.424401	3.93856	8.2e-05	0.00110874	1.85038	0.527686	3.50658	0.000453898	0.0021822	1.43647	0.527821	2.72151	0.00649847	0.0316484	1.69771	0.527693	3.21723	0.00129436	0.00461962
group_1273		SPD_RS07170	NC_008533	1360595	1361089	494	-		GNAT family N-acetyltransferase	SPD_1347	1013.54	659.668	824.681	2442.18	2350.52	1889.15	2345.54	1628.97	1187.81	1417.44	1414.61	1577.25	1562.61	2.17014	1.11779	0.284343	3.93112	8.46e-05	0.00112709	1.42	0.292315	4.85777	1.18716e-06	1.25405e-05	1.04914	0.293057	3.57999	0.000343605	0.00308627	0.820494	0.292492	2.80519	0.00502872	0.0144503
group_630		SPD_RS07420	NC_008533	1416056	1417033	977	-		YvcK family protein	SPD_1395	4898.32	6319.81	5711.55	2916.14	3208.86	4404.52	3294.49	2554.42	2888.73	2129.53	2401.53	3077.68	3650.47	-1.8894	-0.917932	0.234524	-3.91403	9.08e-05	0.00119928	-0.685015	0.244261	-2.80444	0.00504048	0.0172226	-0.95372	0.244768	-3.89642	9.76252e-05	0.00105351	-1.1535	0.244361	-4.72048	2.35285e-06	1.88732e-05
group_87	yhgF	SPD_RS04295	NC_008533	817282	819411	2129	+		Tex family protein	SPD_0802	4095.46	4790.72	5938.42	2632.24	2183.84	2211.63	2813.31	3270.5	3253.57	2923.41	3293.51	2991.13	3366.48	-1.73847	-0.797815	0.204333	-3.90449	9.44e-05	0.00123661	-1.07545	0.191944	-5.60295	2.10734e-08	3.19295e-07	-0.665786	0.192363	-3.46108	0.000538006	0.00453878	-0.685258	0.191828	-3.57225	0.000353926	0.00152117
group_149	oatA	SPD_RS09915	NC_008533	1846149	1847966	1817	-		acyltransferase family protein	SPD_1867	7398.02	9333.93	12687.1	5309.01	4116.53	4509.81	6008.11	5881.46	6826.99	4208.06	4880.19	5485.21	6387.04	-1.86847	-0.901858	0.231221	-3.90042	9.6e-05	0.00124665	-1.07732	0.241579	-4.45949	8.21553e-06	6.62543e-05	-0.651674	0.241743	-2.69573	0.00702351	0.033659	-1.01249	0.241571	-4.19126	2.77407e-05	0.000161911
group_973	cppA	SPD_RS06830	NC_008533	1304423	1305148	725	-		CppA family protein	SPD_1278	1076.18	1116.93	1872.64	5309.81	3722.51	3745.22	1875.86	2265.48	2898.72	2593.35	3399.32	3677.02	2796.09	2.42264	1.27658	0.32763	3.8964	9.76e-05	0.00125596	1.65649	0.309067	5.35963	8.3392e-08	1.08772e-06	0.796252	0.30965	2.57145	0.0101273	0.0437778	1.25472	0.309122	4.05899	4.92847e-05	0.00027688
group_1874	comC, comC1	SPD_RS10930	NC_008533	2042838	2042963	125	-	comC	competence-stimulating peptide ComC	SPD_2065	76.8699	25.1702	32.411	195.629	166.113	70.0093	5413.82	138.19	46.6461	10012.5	1979.77	383.206	1545.03	45.5653	5.50986	1.4148	3.89444	9.84e-05	0.00125596	1.68001	1.4673	1.14496	0.252224	0.396579	5.3773	1.46645	3.66688	0.000245528	0.00230183	6.52129	1.46629	4.44748	8.68841e-06	6.2357e-05
group_188		SPD_RS02380	NC_008533	446720	448351	1631	-		Na/Pi cotransporter family protein	SPD_0443	3945.99	4034.57	3572.42	1395.64	837.933	925.005	1850.94	2081.23	2350.63	969.98	742.165	923.767	1969.19	-2.87259	-1.52235	0.391136	-3.89212	9.94e-05	0.00125729	-1.87223	0.244475	-7.65815	1.88627e-14	7.0735e-13	-0.879717	0.24468	-3.59538	0.000323915	0.00292694	-2.13299	0.244647	-8.71864	2.81561e-18	1.36239e-16
group_327	murC	SPD_RS07180	NC_008533	1361560	1362894	1334	-	murC	UDP-N-acetylmuramate--L-alanine ligase	SPD_1349	8153.9	6670.09	7040.4	5235.06	4538.9	4949.72	5334.26	5956.83	5034.45	4871.07	4779.33	4632.72	5599.73	-1.44755	-0.533617	0.137919	-3.86907	0.000109252	0.0013707	-0.570718	0.146232	-3.90282	9.50801e-05	0.000559295	-0.421937	0.146608	-2.87799	0.00400214	0.0224839	-0.614525	0.146243	-4.20209	2.64457e-05	0.000158042
group_1073	rpsC	SPD_RS01100	NC_008533	199251	199904	653	+	rpsC	30S ribosomal protein S3	SPD_0199	12498.5	9845.73	6399.38	24758.2	32462.8	26318	31480.3	13860.9	11708.2	27767.6	39234.4	22576.3	21575.8	2.66882	1.4162	0.366452	3.86464	0.000111255	0.0013842	1.53892	0.418247	3.67945	0.000233735	0.00124327	0.988796	0.418297	2.36386	0.0180856	0.0708314	1.63962	0.418246	3.92023	8.84649e-05	0.000467244
group_461		SPD_RS05465	NC_008533	1036106	1037284	1178	+		hypothetical protein	SPD_1017	1325.29	1092.8	1202.81	2115.34	2896.48	2522.54	1488.61	1934.66	2000.78	1939	2312.03	2614.41	1953.73	1.82605	0.868726	0.225269	3.8564	0.000115068	0.0014198	1.05766	0.220354	4.79983	1.58804e-06	1.57753e-05	0.582161	0.22132	2.6304	0.00852836	0.0385317	0.923793	0.220394	4.19155	2.77059e-05	0.000161911
group_1776	rpmF	SPD_RS10395	NC_008533	1932489	1932671	182	+	rpmF	50S ribosomal protein L32	SPD_1963	9099.12	3130.54	2074.31	37850.2	19371.7	12633.1	12812.8	13190.9	6698.71	30761.3	26070.2	14434.5	15677.3	4.04973	2.01783	0.527448	3.82564	0.000130434	0.00159622	2.28748	0.584182	3.9157	9.01405e-05	0.000540548	1.19254	0.584252	2.04113	0.0412374	0.128867	2.31634	0.584182	3.9651	7.33666e-05	0.000397292
group_1540	gmuA	SPD_RS09760	NC_008533	1818014	1818322	308	+		PTS lactose/cellobiose transporter subunit IIA	SPD_1833	101.07	47.194	190.865	1184.11	501.739	201.208	735.198	372.695	379.833	655.314	251.179	271.206	407.634	4.5389	2.18234	0.571104	3.82127	0.000132767	0.00161156	2.49657	0.690922	3.61339	0.000302215	0.00153669	2.15531	0.692001	3.11461	0.00184191	0.0125584	1.81571	0.691231	2.62678	0.0086197	0.0228538
group_1595	rpsP	SPD_RS03635	NC_008533	694014	694286	272	+	rpsP	30S ribosomal protein S16	SPD_0674	5611.5	2553.72	1224.42	29087.5	12566.7	9962.27	5776.15	6689.66	5319.32	27171	21792.3	12215.8	11664.2	4.63404	2.21227	0.581627	3.80359	0.000142613	0.00171711	2.45781	0.558119	4.40374	1.064e-05	8.39997e-05	0.920647	0.558261	1.64913	0.0991202	0.246159	2.70302	0.558115	4.84312	1.27813e-06	1.08932e-05
group_69	metE	SPD_RS02740	NC_008533	519477	521726	2249	+	metE	5-methyltetrahydropteroyltriglutamate-- homocysteine S-methyltransferase	SPD_0510	270.468	346.09	270.092	70.7763	72.001	69.4581	190.749	123.534	133.275	62.5483	60.3225	81.9172	145.936	-3.10023	-1.63238	0.429396	-3.80156	0.000143786	0.00171738	-2.06934	0.292434	-7.07624	1.48113e-12	3.96731e-11	-0.979199	0.293988	-3.33075	0.000866132	0.00691063	-2.1159	0.292665	-7.22977	4.83826e-13	1.29596e-11
group_2343		SPD_RS01485	NC_008533	271775	272092	317	-		DUF960 domain-containing protein	SPD_0273	1145.93	1637.11	5560.3	402.391	569.205	503.847	524.32	900.33	1630.95	283.873	446.98	638.213	1186.95	-4.24271	-2.08499	0.551145	-3.78301	0.000154943	0.00183596	-2.49775	0.598563	-4.17291	3.00733e-05	0.000204117	-1.44814	0.598707	-2.41878	0.0155726	0.0627928	-2.60509	0.598624	-4.35181	1.3502e-05	9.08208e-05
group_267	sufB	SPD_RS04105	NC_008533	776429	777841	1412	+	sufB	Fe-S cluster assembly protein SufB	SPD_0766	19544.9	9155.65	7594.99	5537.25	4176.06	2497.18	7003.07	2767.99	3461.81	5715.95	4958.32	4620.68	6419.49	-2.67297	-1.41844	0.375825	-3.77421	0.000160514	0.00188699	-1.57191	0.468564	-3.35475	0.000794365	0.00353575	-1.45545	0.468712	-3.10521	0.00190144	0.0128476	-1.24695	0.468541	-2.66135	0.00778285	0.0209969
group_221		SPD_RS10470	NC_008533	1952609	1954120	1511	+		YfcC family protein	SPD_1978	1083.3	958.564	3464.38	63.6191	90.143	88.2007	98.7294	364.32	596.404	334.874	173.056	679.866	666.288	-6.63768	-2.73068	0.724249	-3.77036	0.000163011	0.00190137	-4.50577	0.696235	-6.47162	9.69597e-11	2.01999e-09	-2.3782	0.694518	-3.42424	0.00061652	0.00505345	-2.21084	0.693098	-3.1898	0.00142372	0.00500135
group_1513		SPD_RS03675	NC_008533	697549	697869	320	-		hypothetical protein	SPD_0681	1305.36	1905.59	4415.11	287.081	290.272	266.256	1358.25	619.762	969.572	201.117	240.796	256.859	1009.67	-5.09767	-2.34984	0.624611	-3.76208	0.000168505	0.00195022	-3.17412	0.447259	-7.09682	1.27664e-12	3.48174e-11	-1.36771	0.446739	-3.06154	0.00220201	0.0146151	-3.44485	0.447625	-7.69586	1.4055e-14	4.48564e-13
group_1249	niaR	SPD_RS05845	NC_008533	1121919	1122434	515	+		transcription repressor NadR	SPD_1093	1877.62	1933.91	1757.4	949.515	664.45	634.494	1004.55	1168.34	1261.11	1088.34	903.849	650.709	1157.86	-2.01027	-1.00739	0.268344	-3.75411	0.000173962	0.00199788	-1.30998	0.260731	-5.02426	5.05387e-07	5.9225e-06	-0.699019	0.261423	-2.6739	0.00749744	0.0354768	-1.07729	0.260564	-4.13445	3.55813e-05	0.00020449
group_2023	metF	SPD_RS02745	NC_008533	521790	522656	866	+	metF	methylenetetrahydrofolate reductase [NAD(P)H]	SPD_0511	96.7991	117.461	194.466	38.1715	44.2211	43.5491	66.1391	43.9696	68.3032	34.6421	26.7001	49.5206	68.6619	-2.93422	-1.55298	0.414809	-3.74384	0.000181228	0.00206545	-1.67073	0.426868	-3.91391	9.0812e-05	0.000540548	-1.15956	0.435475	-2.66275	0.00775048	0.0362172	-1.85268	0.428387	-4.32478	1.52685e-05	9.87187e-05
group_483	rlmL	SPD_RS01855	NC_008533	344623	345780	1157	+		class I SAM-dependent RNA methyltransferase	SPD_0341	2279.05	2345.02	2160.74	2900.24	3806.41	3674.11	4009.56	3109.28	2863.74	3744.24	3389.43	3336.39	3134.85	1.5144	0.598742	0.160122	3.73928	0.000184545	0.00208731	0.612886	0.194821	3.14589	0.00165582	0.00678613	0.557182	0.195332	2.85249	0.00433788	0.0238345	0.624868	0.194819	3.20742	0.00133929	0.00473807
group_2117		SPD_RS04950	NC_008533	932048	932371	323	+		restriction endonuclease subunit S		204.986	48.2428	18.0061	593.248	635.536	283.345	749.576	412.477	103.288	542.727	520.158	367.007	373.217	5.10787	2.35272	0.6322	3.72148	0.000198057	0.00217185	2.4617	0.792888	3.10472	0.00190458	0.00765915	2.20618	0.793962	2.77869	0.00545781	0.027846	2.38096	0.792921	3.00277	0.00267536	0.00840002
group_1767	cibA	SPD_RS00740	NC_008533	137522	137707	185	-	cibA	fratricide two-peptide bacteriocin subunit CibA	SPD_0133	8.5411	2.09751	10.8037	25.4476	24.9452	9.37133	265.515	10.469	4.9978	1221.14	178.99	162.909	160.435	30.5917	4.93507	1.32765	3.71714	0.000201491	0.00217185	1.55024	1.26984	1.22082	NA	NA	3.79339	1.26564	2.99722	NA	NA	6.26023	1.2614	4.96293	NA	NA
group_334	brnQ	SPD_RS02925	NC_008533	558214	559539	1325	+	brnQ	branched-chain amino acid transport system II carrier protein	SPD_0546	1847.72	1461.97	4703.2	12437.5	5578.66	5650.91	8547.28	6651.97	6057.33	5230.96	6357.11	7037.47	5963.51	2.64754	1.40465	0.378161	3.71444	0.000203656	0.00217185	1.56449	0.470435	3.32563	0.000882183	0.00386922	1.40965	0.470539	2.99581	0.00273717	0.0168961	1.21898	0.470452	2.59109	0.00956718	0.0248283
group_1041	rpiA	SPD_RS03890	NC_008533	738109	738792	683	+	rpiA	ribose-5-phosphate isomerase RpiA	SPD_0723	2330.3	2597.77	2675.71	505.772	1162.79	1403.49	1140.66	1237.43	1472.68	692.843	717.443	553.519	1374.2	-2.56829	-1.36081	0.366245	-3.71556	0.000202751	0.00217185	-1.30663	0.350113	-3.73202	0.000189951	0.00102124	-0.981598	0.350709	-2.7989	0.00512773	0.0267069	-1.95309	0.350463	-5.57288	2.50557e-08	2.98283e-07
group_1085		SPD_RS06915	NC_008533	1314650	1315297	647	+		hemolysin III family protein	SPD_1295	22767.7	32298.6	15218.8	1301.81	3068.83	2706.66	10358	8768.8	11320	3249.63	3837.4	4413.81	9942.5	-4.3017	-2.10491	0.566006	-3.71887	0.000200114	0.00217185	-3.31192	0.372117	-8.9002	5.5746e-19	3.63561e-17	-1.20708	0.37201	-3.24475	0.00117553	0.00864359	-2.61157	0.372021	-7.01995	2.21948e-12	5.36971e-11
group_2069	fer	SPD_RS07600	NC_008533	1447036	1447242	206	+		ferredoxin	SPD_1430	778.664	551.646	2682.91	242.548	111.687	138.916	437.093	510.885	576.412	146.267	177.506	194.843	545.782	-4.75155	-2.2484	0.604353	-3.72034	0.000198957	0.00217185	-3.02212	0.548361	-5.51119	3.5641e-08	5.19043e-07	-1.39294	0.547861	-2.54251	0.0110058	0.0468999	-2.94703	0.54824	-5.37544	7.63976e-08	8.20004e-07
group_931	yjjP	SPD_RS08200	NC_008533	1562763	1563521	758	-		threonine/serine exporter ThrE family protein	SPD_1541	1473.34	1378.07	1739.39	811.939	634.969	655.993	1247.06	820.766	829.634	586.03	566.142	630.809	947.845	-2.03024	-1.02165	0.274275	-3.72493	0.000195373	0.00217185	-1.12438	0.23398	-4.80546	1.54396e-06	1.54396e-05	-0.65795	0.235029	-2.79944	0.00511906	0.0267069	-1.36165	0.234222	-5.81351	6.11749e-09	8.41857e-08
group_2061		SPD_RS08775	NC_008533	1660663	1660959	296	-		bacteriocin immunity protein	SPD_1646	1578.68	2697.4	5916.82	1157.87	1224.58	1566.67	1173.25	1296.06	1817.53	893.96	1031.91	1667.5	1835.19	-2.58234	-1.36868	0.367733	-3.72193	0.000197704	0.00217185	-1.36632	0.460175	-2.96913	0.00298647	0.0111713	-1.2482	0.460639	-2.70971	0.00673414	0.03269	-1.50224	0.460213	-3.26423	0.00109762	0.00402549
group_715		SPD_RS00340	NC_008533	68133	69038	905	+		PTS mannose/fructose/sorbose/N-acetylgalactosamine transporter subunit IIC	SPD_0067	1140.24	400.625	16468.4	91.4525	88.4422	90.4058	290.437	910.799	817.973	608.162	446.98	1467.57	1901.79	-11.2274	-3.48895	0.941751	-3.70475	0.000211601	0.00223168	-6.05754	0.958912	-6.3171	2.66515e-10	5.19184e-09	-3.15696	0.957195	-3.29814	0.000973291	0.00760825	-2.83505	0.956624	-2.96359	0.00304069	0.00937145
group_840	tlyA	SPD_RS05700	NC_008533	1089631	1090446	815	-		TlyA family RNA methyltransferase	SPD_1064	693.253	667.009	1073.17	1553.9	3578.51	3214.92	1255.68	1670.84	1662.6	1628.18	1878.9	1755.9	1719.4	2.49941	1.32159	0.356803	3.70396	0.000212256	0.00223168	1.7838	0.343637	5.19095	2.09224e-07	2.55151e-06	0.919878	0.344442	2.67064	0.00757077	0.0355993	1.11826	0.343773	3.25291	0.00114229	0.00416894
group_1406		SPD_RS02135	NC_008533	395369	395758	389	-		Asp23/Gls24 family envelope stress response protein	SPD_0394	1585.8	2534.84	2492.05	5769.46	4926.68	5599.09	2308.16	3733.23	4249.79	6075.85	6331.39	4626.7	4186.09	2.19983	1.13739	0.308638	3.6852	0.000228527	0.00238378	1.3019	0.295964	4.39883	1.08835e-05	8.52712e-05	0.638274	0.296363	2.15369	0.0312646	0.106671	1.36583	0.295959	4.61492	3.9324e-06	2.96412e-05
group_106	uvrB	SPD_RS05865	NC_008533	1123999	1125987	1988	-	uvrB	excinuclease ABC subunit UvrB	SPD_1096	3059.14	3845.79	3813.7	2237.8	2332.95	2300.39	2982.97	2326.2	2428.93	2034.26	1985.7	2145.58	2624.45	-1.54765	-0.63008	0.171206	-3.68025	0.000233007	0.00238378	-0.640681	0.167591	-3.82289	0.000131894	0.000752247	-0.467909	0.168271	-2.78069	0.00542434	0.0277696	-0.796985	0.167658	-4.75365	1.9978e-06	1.63754e-05
group_957	mecA	SPD_RS06395	NC_008533	1224685	1225422	737	-	mecA	adaptor protein MecA	SPD_1196	3410.75	3482.92	2319.19	10277.7	6383.14	5628.86	5920.89	4560.28	4158.17	9760.42	9929.49	10942.2	6397.83	2.44357	1.28899	0.350233	3.68038	0.000232889	0.00238378	1.27309	0.291876	4.36173	1.29038e-05	9.7265e-05	0.666944	0.292157	2.28283	0.0224405	0.0836136	1.73187	0.291849	5.93413	2.95404e-09	4.26064e-08
group_1301	nrdR	SPD_RS08100	NC_008533	1545790	1546263	473	-	nrdR	transcriptional regulator NrdR	SPD_1523	1219.95	1384.36	860.693	1857.68	2256.41	2374.81	2755.8	1970.26	2502.23	1795.62	1721.66	1687.86	1865.61	1.81454	0.859602	0.233579	3.68014	0.000233109	0.00238378	0.899	0.235503	3.81736	0.000134889	0.00076352	1.05539	0.236028	4.47148	7.76796e-06	0.000121374	0.580655	0.235612	2.46446	0.0137221	0.0341345
group_535		SPD_RS07695	NC_008533	1463203	1464276	1073	+		DUF2974 domain-containing protein	SPD_1447	351.609	480.331	554.589	151.095	167.246	131.199	165.827	215.66	361.507	115.474	148.334	170.776	251.137	-2.5638	-1.35828	0.369886	-3.67217	0.000240504	0.00244267	-1.6204	0.356073	-4.55076	5.3453e-06	4.58168e-05	-0.899228	0.358091	-2.51117	0.0120332	0.0507016	-1.66548	0.356198	-4.67573	2.92914e-06	2.30037e-05
group_1236	grpE	SPD_RS02470	NC_008533	468585	469109	524	+	grpE	nucleotide exchange factor GrpE	SPD_0459	5120.39	10777	10836.1	827.844	3414.66	4268.92	41646.5	1608.03	2180.71	830.449	561.197	1513.39	3804.34	-4.23887	-2.08368	0.576347	-3.61533	0.00029997	0.00300355	-1.65109	0.96265	-1.71515	NA	NA	0.76528	0.962607	0.795008	NA	NA	-3.20192	0.962807	-3.32561	NA	NA
group_554	pdhC	SPD_RS05515	NC_008533	1051555	1052598	1043	-		dihydrolipoamide acetyltransferase	SPD_1026	2263.39	904.028	1195.61	2687.11	2956.01	3190.11	2788.39	2340.86	4004.9	3328.53	4215.16	2481.12	2696.27	2.13749	1.09592	0.30326	3.61378	0.000301763	0.00300355	1.01688	0.37853	2.68639	0.00722293	0.0232998	1.06523	0.378804	2.81209	0.00492207	0.0260887	1.1994	0.378507	3.16876	0.00153091	0.00527899
group_701	pstC	SPD_RS06580	NC_008533	1262243	1263160	917	-	pstC	phosphate ABC transporter permease subunit PstC	SPD_1231	10003.1	8896.6	9359.59	3949.16	6067.36	5497.11	6311.97	6306.5	6235.58	4036.77	4268.07	3589.08	6210.07	-1.83293	-0.874148	0.241877	-3.61402	0.000301483	0.00300355	-0.864985	0.193962	-4.45956	8.21295e-06	6.62543e-05	-0.58383	0.194189	-3.00651	0.00264264	0.01638	-1.24854	0.19403	-6.43476	1.23668e-10	2.31878e-09
group_369		SPD_RS10850	NC_008533	2026841	2028124	1283	-		pitrilysin family protein	SPD_2051	3940.29	3560.53	2139.13	7632.7	5600.2	4734.73	6668.54	5674.17	4279.78	7286.4	7431.05	8727.65	5639.6	2.00506	1.00365	0.277927	3.61118	0.000304805	0.00301374	0.896526	0.305191	2.93759	0.00330773	0.012131	0.784516	0.305392	2.56888	0.0102028	0.0439777	1.28052	0.305163	4.1962	2.71435e-05	0.000160552
group_2175		SPD_RS00525	NC_008533	98018	99175	1157	+		glycosyltransferase family 2 protein	SPD_0098	3262.7	7589.85	3536.41	12980.7	11249.7	10330.5	21057.2	17363.8	8892.75	13958.9	8591.02	6954.63	10480.7	2.57919	1.36692	0.380084	3.59636	0.000322705	0.00314901	1.26359	0.436056	2.89778	0.00375816	0.013454	1.71676	0.436091	3.9367	8.26084e-05	0.000911122	1.03532	0.436064	2.37425	0.0175848	0.041935
group_2281	hemK, prmC	SPD_RS04875	NC_008533	918897	919736	839	+	prmC	peptide chain release factor N(5)-glutamine methyltransferase	SPD_0907	1245.58	1412.68	853.491	2608.38	2645.89	2798.17	1964.04	1884.41	1615.95	1936.11	2003.01	1910.01	1906.48	1.83357	0.874653	0.243163	3.59698	0.000321928	0.00314901	1.1891	0.210392	5.65183	1.58753e-08	2.50663e-07	0.630039	0.211418	2.98007	0.00288186	0.0175723	0.727873	0.210541	3.45716	0.000545896	0.00222512
group_1514		SPD_RS03725	NC_008533	706327	706647	320	+		PadR family transcriptional regulator	SPD_0691	868.345	904.028	1386.47	270.381	341.296	378.161	230.049	121.44	144.936	709.202	407.424	308.694	505.869	-3.24591	-1.69862	0.473037	-3.59089	0.00032955	0.00319493	-1.67055	0.39438	-4.2359	2.2764e-05	0.000161829	-2.65726	0.400874	-6.62866	3.38743e-11	1.37328e-09	-1.14729	0.393865	-2.91289	0.00358098	0.0107645
group_2351	ylmH	SPD_RS07840	NC_008533	1491934	1492719	785	-		RNA-binding protein	SPD_1475	5910.44	6477.12	6662.27	12513.9	16590.8	16113.7	9055.3	10096.3	8957.72	18208.3	26242.8	26350	13598.2	2.5222	1.33468	0.372028	3.58759	0.000333747	0.00321474	1.24741	0.208397	5.98576	2.15386e-09	3.93414e-08	0.561413	0.208606	2.69127	0.00711809	0.0340036	1.8943	0.208371	9.091	9.81349e-20	5.66163e-18
group_1098	adk	SPD_RS01175	NC_008533	207070	207708	638	+		adenylate kinase	SPD_0214	4773.05	2507.58	1426.09	10330.2	7370.18	6497.09	7603.12	3726.95	6412.17	8350.68	7565.53	6212.28	6064.57	2.45089	1.29331	0.360776	3.58479	0.000337347	0.00322859	1.47337	0.437936	3.36434	0.000767268	0.00345616	1.02594	0.438084	2.34188	0.0191867	0.074205	1.34442	0.437942	3.06985	0.00214168	0.00698373
group_2461		SPD_RS00810	NC_008533	149499	150362	863	+		XRE/MutR family transcriptional regulator	SPD_0144	764.428	502.354	446.552	274.357	393.454	274.525	301.939	234.505	173.257	332.949	245.74	218.446	346.876	-2.10011	-1.07047	0.299352	-3.57595	0.000348961	0.00329373	-0.866141	0.341532	-2.53605	0.0112112	0.0337686	-1.27097	0.346126	-3.67199	0.000240673	0.0022705	-1.11072	0.341913	-3.24855	0.00115996	0.00422315
group_2368		SPD_RS05555	NC_008533	1059136	1059783	647	-		hypothetical protein	SPD_1033	565.136	495.013	241.282	1555.49	977.399	836.805	909.652	789.359	1097.85	748.655	827.21	832.593	823.037	2.18093	1.12494	0.314641	3.57533	0.000349787	0.00329373	1.36052	0.358413	3.79596	0.000147074	0.000821733	1.09242	0.359492	3.03878	0.00237537	0.0152921	0.876665	0.358634	2.44446	0.014507	0.0355565
group_2455	cglD, comGD	SPD_RS09880	NC_008533	1840402	1840806	404	-	comGD	competence type IV pilus minor pilin ComGD	SPD_1860	0	2.09751	7.20246	7.15715	6.80324	8.26882	34.5073	4.18758	6.66373	527.33	194.318	304.065	91.8834	44.4978	5.47566	1.53183	3.57459	0.000350773	0.00329373	1.682	1.07245	1.56837	0.116794	0.224029	2.78067	1.07625	2.58367	0.00977543	0.0428227	7.20796	1.04502	6.89741	5.29577e-12	1.13481e-10
group_2426		SPD_RS08095	NC_008533	1544620	1545789	1169	-		replication initiation and membrane attachment family protein	SPD_1522	1198.6	1761.91	1962.67	2423.09	3120.42	3283.27	4882.79	3308.19	3863.3	2395.12	2759.51	2657.45	2801.36	1.94438	0.959308	0.270212	3.5502	0.000384932	0.0035919	0.844843	0.257114	3.28586	0.0010167	0.00438232	1.29486	0.257349	5.03152	4.86608e-07	1.0734e-05	0.668665	0.257153	2.60026	0.00931541	0.0243859
group_940	agrA_2, comE	SPD_RS10920	NC_008533	2040743	2041495	752	-	comE	competence system response regulator transcription factor ComE	SPD_2063	566.56	177.24	129.644	1797.24	847.004	508.257	16943.1	366.413	231.565	31308.8	9820.21	1771.63	5372.31	24.2534	4.60011	1.29866	3.5422	0.000396798	0.00367963	1.85046	1.4225	1.30085	0.193311	0.324347	4.32678	1.42242	3.04184	0.00235135	0.0152027	5.61692	1.42236	3.949	7.84773e-05	0.000420414
group_429	pepT	SPD_RS04810	NC_008533	908263	909483	1220	-	pepT	peptidase T	SPD_0894	5766.67	7664.31	3053.84	4076.39	2201.98	2732.57	2701.16	1924.19	2723.8	2418.21	1957.52	1947.96	3264.05	-2.18145	-1.12528	0.317955	-3.53913	0.000401452	0.00369981	-0.872517	0.368442	-2.36813	0.0178784	0.0498469	-1.16615	0.368846	-3.16163	0.00156889	0.0110369	-1.38346	0.368528	-3.75401	0.000174024	0.000829929
group_1213		SPD_RS06060	NC_008533	1169202	1169744	542	-		DUF177 domain-containing protein	SPD_1136	1545.94	1552.16	907.509	2443.77	2708.26	2430.48	2256.4	1654.09	2285.66	3109.13	3563.97	3536.32	2332.81	1.99265	0.994685	0.281491	3.53363	0.000409893	0.00375442	0.914912	0.252208	3.62761	0.000286062	0.00147435	0.624345	0.252906	2.46869	0.0135609	0.0560367	1.34417	0.25212	5.33147	9.74217e-08	1.02191e-06
group_1128		SPD_RS09290	NC_008533	1737234	1737854	620	-		hypothetical protein	SPD_1744	150.893	98.5831	165.656	162.229	259.657	232.629	1403.3	636.512	504.777	1871.64	689.754	428.561	550.349	4.98216	2.31677	0.658245	3.51962	0.000432164	0.00393427	0.665037	0.574306	1.15798	0.24687	0.390206	2.6248	0.573659	4.57555	4.74971e-06	8.00513e-05	2.85519	0.572927	4.98352	6.24379e-07	5.51714e-06
group_1368	rplK	SPD_RS02945	NC_008533	562280	562705	425	+	rplK	50S ribosomal protein L11	SPD_0550	8717.62	6242.2	5142.55	69868.1	20197.1	21939.4	12770.6	11631	8847.77	27720.4	26243.3	18079.2	19783.3	3.60294	1.84918	0.526373	3.51305	0.000442993	0.00400842	2.47789	0.468171	5.2927	1.20526e-07	1.49413e-06	0.725768	0.468263	1.54991	0.121162	0.285381	1.84126	0.468178	3.93283	8.39529e-05	0.00044498
group_1560	rplW	SPD_RS01080	NC_008533	197350	197646	296	+		50S ribosomal protein L23	SPD_0195	6078.42	3431.53	1483.71	10183	12202.2	10256.6	12220.4	5439.67	4428.05	18394	26793.1	17366.4	10689.8	3.55487	1.8298	0.521626	3.50787	0.000451717	0.00406273	1.56916	0.507376	3.0927	0.00198347	0.00791277	1.00591	0.507482	1.98215	0.047462	0.143514	2.50753	0.507357	4.94234	7.71894e-07	6.69272e-06
group_384		SPD_RS08425	NC_008533	1596535	1597806	1271	+		replication-associated recombination protein A	SPD_1580	1120.31	1270.04	3122.26	793.648	828.862	825.779	329.737	667.919	889.608	465.744	698.654	922.841	994.617	-2.56975	-1.36163	0.389177	-3.49874	0.000467459	0.00417914	-1.16834	0.478108	-2.44367	0.0145387	0.0421819	-1.54552	0.479353	-3.22418	0.00126336	0.00906718	-1.39785	0.478207	-2.9231	0.00346564	0.0104808
group_2363	tmcAL	SPD_RS08255	NC_008533	1574732	1575829	1097	-		nucleotidyltransferase	SPD_1552	832.757	1039.32	1649.36	1760.66	2361.29	2987.25	1757	2196.39	1762.56	2234.42	2237.37	2327.93	1928.86	1.86484	0.899049	0.257746	3.48812	0.000486438	0.00432293	1.01935	0.303135	3.36269	0.000771879	0.00346652	0.703999	0.303771	2.31753	0.0204746	0.0777518	0.954967	0.30315	3.15014	0.0016319	0.00557596
group_1221	sczA	SPD_RS08740	NC_008533	1653176	1653712	536	+	sczA	TetR/AcrR family transcriptional regulator SczA	SPD_1639	385.773	439.429	471.761	36.581	39.1186	40.7928	151.449	238.692	176.589	67.3597	100.373	88.8593	186.398	-4.16885	-2.05965	0.591119	-3.48432	0.000493381	0.00435869	-3.47061	0.291392	-11.9105	1.04392e-32	1.95735e-30	-1.20173	0.281712	-4.26582	1.99172e-05	0.000271598	-2.32457	0.280519	-8.28668	1.16457e-16	4.85238e-15
group_903	sufC	SPD_RS04085	NC_008533	772651	773421	770	+	sufC	Fe-S cluster assembly ATPase SufC	SPD_0762	26356.4	14478.1	7270.88	7630.32	7766.47	5750.69	5764.64	3693.45	5174.38	6141.28	9496.84	7596.54	8926.67	-2.44555	-1.29016	0.370656	-3.48074	0.000500024	0.00436571	-1.18599	0.423502	-2.80044	0.00510335	0.0173978	-1.71711	0.423692	-4.05274	5.06209e-05	0.000588615	-1.05014	0.423495	-2.47969	0.0131496	0.0329838
group_2454	comGF	SPD_RS09870	NC_008533	1839713	1840174	461	-	comGF	competence type IV pilus minor pilin ComGF	SPD_1858	5.69407	1.04876	0	8.74763	8.50405	4.96129	22.0464	8.37516	8.32966	299.27	138.94	262.875	64.066	34.7691	5.11974	1.47023	3.48226	0.000497202	0.00436571	1.51532	0.927445	1.63387	0.102286	0.202147	2.39092	0.93754	2.55021	0.0107659	0.0461397	6.50312	0.895756	7.25992	3.87308e-13	1.0563e-11
group_330		SPD_RS10475	NC_008533	1954142	1955473	1331	+		dipeptidase	SPD_1979	1076.18	849.493	2391.22	76.3429	80.505	76.0731	118.859	326.631	468.127	318.515	190.857	769.651	561.871	-5.33823	-2.41636	0.696229	-3.47064	0.000519218	0.00450694	-4.21002	0.615621	-6.83866	7.99372e-12	1.93396e-10	-2.24104	0.613904	-3.65047	0.000261757	0.00242368	-1.75237	0.611829	-2.86415	0.00418132	0.0123646
group_1442	rplN	SPD_RS01120	NC_008533	200848	201216	368	+	rplN	50S ribosomal protein L14	SPD_0203	7577.38	5798.58	5063.33	14098.8	18820	16030.5	14931.1	7759.59	6966.93	12609.7	16333.1	11331.9	11443.4	2.14886	1.10357	0.319031	3.45915	0.000541892	0.00467656	1.40817	0.334091	4.21492	2.49869e-05	0.000175142	0.685546	0.334216	2.05121	0.0402468	0.127363	1.12675	0.3341	3.37249	0.000744905	0.00289471
group_711	whiA	SPD_RS07415	NC_008533	1415148	1416059	911	-	whiA	DNA-binding protein WhiA	SPD_1394	3713.96	5068.64	5200.17	2363.45	2760.98	3662.54	2341.71	2590.02	2595.52	1672.45	1677.16	2667.17	3026.15	-1.87805	-0.909233	0.263237	-3.45405	0.000552243	0.0047385	-0.669658	0.275816	-2.42792	0.0151858	0.0438051	-0.893258	0.276329	-3.23258	0.00122676	0.00893271	-1.21579	0.275943	-4.40595	1.05319e-05	7.31384e-05
group_569	queA	SPD_RS06660	NC_008533	1274725	1275753	1028	+	queA	tRNA preQ1(34) S-adenosylmethionine ribosyltransferase-isomerase QueA	SPD_1247	2340.26	2144.71	3802.9	673.567	602.654	522.589	1353.45	1601.75	1759.22	570.633	670.965	1006.61	1420.78	-2.83919	-1.50548	0.436481	-3.44913	0.000562394	0.00479802	-2.20205	0.311308	-7.07353	1.51044e-12	3.97483e-11	-0.81213	0.311237	-2.60936	0.00907122	0.0403764	-1.87885	0.311072	-6.03991	1.542e-09	2.3602e-08
group_264	pbuO	SPD_RS01455	NC_008533	265768	267186	1418	+		NCS2 family permease	SPD_0267	1107.5	377.552	954.325	2967.83	2249.61	3648.2	1643.89	835.422	1607.62	3627.8	3940.74	10020.3	2748.4	4.1767	2.06236	0.599089	3.4425	0.000576371	0.00488933	1.86353	0.510546	3.65007	0.000262164	0.0013702	0.74691	0.511183	1.46114	0.143977	0.319148	2.85198	0.510473	5.58693	2.31121e-08	2.79581e-07
group_694		SPD_RS04035	NC_008533	764916	765839	923	+		DUF979 domain-containing protein	SPD_0752	15870.8	7943.28	2081.51	2283.13	3141.96	3260.12	4112.13	2795.21	2055.76	3975.19	2642.33	2020.62	4348.5	-2.95617	-1.56373	0.454805	-3.43824	0.000585502	0.00493872	-1.57641	0.580691	-2.71471	0.00663342	0.0218205	-1.53081	0.580874	-2.63536	0.00840483	0.0382038	-1.58441	0.580692	-2.72849	0.00636254	0.0177394
group_372	tilS	SPD_RS00050	NC_008533	10335	11612	1277	+	tilS	tRNA lysidine(34) synthetase TilS	SPD_0011	3286.9	2660.7	1155.99	7024.34	5025.9	3773.89	5155.97	4313.21	3463.47	5375.31	5595.66	6253.94	4423.77	2.15477	1.10754	0.322556	3.43363	0.00059556	0.00499535	1.15328	0.387163	2.97879	0.0028939	0.0108793	0.862379	0.387381	2.22618	0.0260022	0.093984	1.27574	0.387154	3.29517	0.000983623	0.00367262
group_1096		SPD_RS10300	NC_008533	1916761	1917402	641	-		type II CAAX endopeptidase family protein	SPD_1944	543.783	483.477	1091.17	341.157	378.147	363.828	155.283	393.633	211.573	318.515	243.268	239.272	396.926	-2.39363	-1.2592	0.36697	-3.43135	0.000600588	0.00500937	-0.960693	0.419875	-2.28804	0.0221349	0.05929	-1.47849	0.423531	-3.49086	0.000481461	0.00417452	-1.39738	0.420393	-3.32399	0.000887388	0.00335285
group_1090	yxdL	SPD_RS03225	NC_008533	622158	622799	641	+		ABC transporter ATP-binding protein	SPD_0597	75.4464	78.6567	147.65	31.0143	30.0477	25.3577	12.461	25.1255	19.9912	28.8684	31.1502	56.9255	46.8912	-3.3883	-1.76056	0.514083	-3.42466	0.000615568	0.0051058	-1.7775	0.506526	-3.50919	0.000449471	0.00217486	-2.40301	0.54583	-4.40249	1.07018e-05	0.000155851	-1.33033	0.502427	-2.6478	0.00810168	0.0217397
group_930	coq5_1	SPD_RS07485	NC_008533	1426854	1427612	758	-		class I SAM-dependent methyltransferase	SPD_1408	660.512	329.31	911.111	1577.75	1864.66	2134.46	1687.98	1130.65	1984.13	801.581	1594.1	992.725	1305.75	2.42399	1.27739	0.373642	3.41874	0.00062912	0.00518937	1.55967	0.415113	3.75722	0.000171809	0.000933743	1.3444	0.415646	3.23449	0.00121862	0.00891673	0.841203	0.4153	2.02553	0.0428127	0.0887004
group_470	araT, dapX	SPD_RS00195	NC_008533	35811	36980	1169	+		pyridoxal phosphate-dependent aminotransferase	SPD_0041	2280.47	3455.65	3820.9	1069.6	1125.37	1534.69	1896.95	1989.1	2277.33	988.263	1042.79	1096.86	1881.5	-2.20281	-1.13935	0.333556	-3.41576	0.000636037	0.0052176	-1.35588	0.250744	-5.40745	6.39294e-08	8.71765e-07	-0.631722	0.251092	-2.5159	0.0118729	0.0501673	-1.60977	0.250882	-6.41644	1.39496e-10	2.49101e-09
group_1057	ylmE	SPD_RS07855	NC_008533	1493528	1494199	671	-		YggS family pyridoxal phosphate-dependent enzyme	SPD_1478	6509.74	7386.39	5023.71	11485.6	11570.6	12697.6	9620.84	7998.28	7896.52	10746.8	14211.4	12048.3	9766.32	1.73089	0.791512	0.231871	3.41359	0.000641124	0.00522949	0.916962	0.206363	4.44345	8.85285e-06	7.02607e-05	0.430451	0.206583	2.08367	0.0371904	0.121273	0.966704	0.20636	4.68455	2.8057e-06	2.21912e-05
group_581	gpsA	SPD_RS10160	NC_008533	1887251	1888267	1016	+		NAD(P)H-dependent glycerol-3-phosphate dehydrogenase	SPD_1918	11457.9	10591.4	6853.14	3483.94	3247.98	3605.76	7138.23	4158.27	7290.12	3478.65	3532.33	3764.49	5716.85	-2.18486	-1.12754	0.330448	-3.41216	0.000644492	0.00522949	-1.48387	0.27908	-5.31702	1.0548e-07	1.34948e-06	-0.637173	0.279165	-2.28243	0.0224642	0.0836136	-1.42399	0.279071	-5.10261	3.34994e-07	3.14057e-06
group_1717	rpmC	SPD_RS01110	NC_008533	200331	200537	206	+	rpmC	50S ribosomal protein L29	SPD_0201	4277.67	2022	893.104	6132.09	10705.5	6160.27	17664.9	6817.38	5712.48	5132.81	6723.49	4056.52	6358.18	3.20034	1.67822	0.492716	3.40606	0.000659069	0.00531887	1.67579	0.574338	2.91778	0.00352537	0.012804	2.06872	0.574382	3.60163	0.000316224	0.00287756	1.14447	0.574361	1.99261	0.0463046	0.0942428
group_152	pepF, pepF1_2	SPD_RS08365	NC_008533	1588960	1590756	1796	-	pepF	oligoendopeptidase F	SPD_1571	5621.47	5161.98	8210.8	2163.84	3572.84	3773.89	3240.82	3590.85	3263.56	1669.56	1456.15	1647.14	3614.41	-2.33723	-1.2248	0.359991	-3.40231	0.000668178	0.00536338	-0.996739	0.273473	-3.64474	0.000267663	0.00139408	-0.911027	0.273811	-3.32722	0.000877181	0.00693248	-1.99176	0.273728	-7.27642	3.42806e-13	9.5224e-12
group_2203		SPD_RS02235	NC_008533	413883	415772	1889	+		DUF2207 domain-containing protein	SPD_0414	1997.19	2399.56	7584.19	1544.35	2016.03	1816.94	1751.25	1926.29	1699.25	1156.66	1068.01	1024.66	2165.36	-2.5646	-1.35873	0.399981	-3.39699	0.000681313	0.00541064	-1.15395	0.446161	-2.5864	0.00969834	0.0299331	-1.15424	0.446566	-2.58471	0.0097461	0.0428227	-1.88086	0.446343	-4.21393	2.50964e-05	0.000150578
group_2206	rfuC	SPD_RS03990	NC_008533	753150	754208	1058	+		ABC transporter permease	SPD_0741	4051.33	4191.88	9575.66	1426.66	2133.38	3044.03	1897.9	3804.42	3495.13	1535.8	1432.91	1968.79	3213.16	-2.57732	-1.36587	0.401966	-3.39798	0.000678848	0.00541064	-1.43098	0.435215	-3.28799	0.00100906	0.00436195	-0.953671	0.435393	-2.19037	0.0284977	0.100109	-1.85062	0.435294	-4.25141	2.12425e-05	0.000130589
group_917		SPD_RS03290	NC_008533	633992	634756	764	+		hypothetical protein	SPD_0611	495.384	213.946	3269.91	321.276	348.099	298.229	350.825	393.633	496.448	179.947	222.996	270.28	571.748	-4.13643	-2.04839	0.60563	-3.38224	0.000718968	0.00567947	-2.03669	0.730887	-2.7866	0.00532639	0.0179946	-1.67805	0.731752	-2.29319	0.0218368	0.0820932	-2.55948	0.7313	-3.4999	0.000465439	0.00195016
group_1313	smpB	SPD_RS04645	NC_008533	877782	878249	467	+	smpB	SsrA-binding protein SmpB	SPD_0863	418.514	481.379	226.877	690.267	1428.68	1062.82	1579.67	739.108	596.404	922.828	728.815	601.189	789.713	2.45805	1.29751	0.384605	3.37362	0.000741856	0.00582943	1.48993	0.456757	3.26198	0.00110638	0.00474162	1.36525	0.457526	2.98399	0.00284514	0.0174906	0.991108	0.456947	2.16898	0.0300843	0.0664602
group_2147		SPD_RS02665	NC_008533	501953	502708	755	+		DUF3883 domain-containing protein	SPD_0495	307.48	354.48	277.295	1132.42	1594.23	1721.02	571.288	353.851	544.76	664.937	690.743	965.882	764.865	2.92249	1.5472	0.460427	3.36035	0.000778427	0.00605308	2.23698	0.293966	7.60967	2.748e-14	9.15998e-13	0.643055	0.297201	2.1637	0.0304873	0.104888	1.29949	0.294431	4.41354	1.01693e-05	7.1615e-05
group_2352	thiE, thiE-1, thiE_1	SPD_RS03365	NC_008533	645929	646558	629	+	thiE	thiamine phosphate synthase	SPD_0624	371.538	142.631	151.252	536.786	811.854	561.728	585.666	393.633	279.877	568.708	594.82	527.139	460.469	2.42537	1.27821	0.380362	3.3605	0.000778008	0.00605308	1.5135	0.43265	3.49822	0.000468382	0.00223238	0.914573	0.434833	2.10327	0.0354418	0.116585	1.33701	0.432757	3.08952	0.00200483	0.00668276
group_1342		SPD_RS05420	NC_008533	1025244	1025690	446	-		YueI family protein	SPD_1010	209.257	210.8	244.883	480.324	345.831	377.058	552.118	341.288	344.848	561.01	878.138	797.883	445.287	2.35441	1.23536	0.369139	3.3466	0.00081808	0.00632458	0.861998	0.303903	2.83643	0.00456216	0.0158408	0.909904	0.306388	2.96978	0.00298016	0.0180252	1.75878	0.303064	5.80334	6.50054e-09	8.86437e-08
group_383	gabR	SPD_RS06550	NC_008533	1256856	1258127	1271	+		PLP-dependent aminotransferase family protein	SPD_1225	751.617	705.813	716.644	455.672	455.817	461.4	309.608	358.038	441.472	266.552	266.013	206.413	449.588	-2.02644	-1.01895	0.304588	-3.34534	0.000821814	0.00632458	-0.663417	0.205561	-3.22736	0.00124939	0.00527912	-0.975548	0.210274	-4.63942	3.49395e-06	6.02406e-05	-1.55978	0.207548	-7.51526	5.67981e-14	1.73872e-12
group_688	ftsX	SPD_RS03550	NC_008533	677694	678620	926	+	ftsX	permease-like cell division protein FtsX	SPD_0660	8761.75	6630.24	4969.69	9772.69	9015.43	9260.53	11598.3	13050.6	10838.6	12362.4	11747.6	11686.8	9974.55	1.62508	0.700514	0.209976	3.33616	0.000849436	0.00644158	0.460924	0.222095	2.07535	0.0379544	0.0922717	0.800251	0.222196	3.60155	0.000316323	0.00287756	0.812821	0.222072	3.66016	0.000252054	0.0011286
group_1800		SPD_RS08475	NC_008533	1607070	1607240	170	+		DUF2273 domain-containing protein	SPD_1589	372.961	315.676	2250.77	1243.75	2773.46	1865.45	7509.18	5148.63	7305.11	2766.56	3951.62	4537.84	3336.75	4.21758	2.07641	0.622428	3.33599	0.000849961	0.00644158	1.00605	0.644729	1.56043	0.118658	0.225585	2.76882	0.644681	4.29486	1.748e-05	0.000245047	1.9422	0.644645	3.01282	0.00258832	0.00815648
group_582	arcB, argF	SPD_RS10460	NC_008533	1950272	1951288	1016	+	argF	ornithine carbamoyltransferase	SPD_1976	3207.18	2864.15	5621.52	63.6191	58.9614	73.3169	175.412	489.947	1074.53	684.182	502.853	1754.05	1380.81	-7.19269	-2.84653	0.852974	-3.33718	0.000846323	0.00644158	-5.8987	0.623183	-9.46544	2.92339e-21	2.43616e-19	-2.74937	0.61925	-4.43983	9.00291e-06	0.000136408	-1.99043	0.618095	-3.22027	0.00128071	0.00459583
group_2193		SPD_RS00720	NC_008533	136317	136550	233	-		DNA-dependent RNA polymerase subunit epsilon	SPD_0131	3084.76	3291	1598.95	1400.42	1381.63	1452	1160.79	935.924	1712.58	1611.82	1400.77	1745.25	1731.32	-1.87107	-0.903864	0.271682	-3.32691	0.000878138	0.00662152	-0.915645	0.324647	-2.82043	0.00479597	0.0164999	-1.06792	0.325485	-3.28101	0.00103438	0.00795676	-0.747402	0.324595	-2.30256	0.0213034	0.0494662
group_1631		SPD_RS08860	NC_008533	1673432	1673680	248	-		YneF family protein	SPD_1662	2592.22	1884.62	1390.07	3242.19	2809.17	2531.91	4834.86	4625.18	4706.26	11771.6	10209.8	7810.83	4867.4	2.98403	1.57726	0.479164	3.2917	0.000995853	0.0074714	0.54597	0.268738	2.0316	0.0421937	0.0996701	1.26899	0.26888	4.71953	2.36389e-06	4.37757e-05	2.34132	0.268534	8.71892	2.8087e-18	1.36239e-16
group_845	punA	SPD_RS03905	NC_008533	740577	741386	809	+		purine-nucleoside phosphorylase	SPD_0726	5316.84	5152.54	4296.26	1140.37	1897.54	2362.68	2270.78	3228.63	3445.15	1146.08	1371.1	1101.95	2727.49	-2.4674	-1.30299	0.398444	-3.27019	0.00107474	0.00799282	-1.45113	0.30089	-4.8228	1.41558e-06	1.45436e-05	-0.724107	0.30109	-2.40495	0.0161745	0.0645259	-2.02884	0.301092	-6.73827	1.60278e-11	3.29339e-10
group_938	yclP, piuD	SPD_RS08805	NC_008533	1665472	1666224	752	+	piuD	ATP-binding cassette domain-containing protein	SPD_1651	39.8585	34.609	151.252	524.062	447.313	631.738	425.591	106.783	204.91	103.926	121.14	426.247	268.119	4.5219	2.17693	0.666045	3.26844	0.00108141	0.00799282	2.86772	0.727898	3.93973	8.15727e-05	0.000493383	1.75108	0.730362	2.39756	0.0165048	0.0655426	1.56989	0.72873	2.15428	0.0312186	0.0682622
group_1550	comGE	SPD_RS09875	NC_008533	1840137	1840439	302	-	comGE	competence type IV pilus minor pilin ComGE	SPD_1859	2.84703	1.04876	0	1.59048	3.96856	6.0638	23.9634	12.5627	8.32966	202.079	74.1671	98.5783	36.2666	32.1958	5.0088	1.53209	3.26925	0.00107833	0.00799282	1.36491	1.15182	1.185	0.236016	0.378635	3.31618	1.13392	2.92452	0.00344989	0.0201356	6.34116	1.10432	5.74214	9.34893e-09	1.23012e-07
group_232	tacF	SPD_RS06020	NC_008533	1158895	1160382	1487	+	tacF	type IV teichoic acid flippase TacF	SPD_1128	4491.2	5479.75	5877.2	2033.43	1199.64	1384.75	2961.88	3442.19	2638.84	2612.59	3167.43	2913.84	3183.56	-2.12711	-1.0889	0.33337	-3.26633	0.00108949	0.00801287	-1.77909	0.249033	-7.14397	9.06761e-13	2.51878e-11	-0.809246	0.249182	-3.24761	0.0011638	0.00859953	-0.865603	0.248763	-3.47963	0.000502114	0.00206348
group_1006	pyrF	SPD_RS03275	NC_008533	631945	632646	701	+	pyrF	orotidine-5'-phosphate decarboxylase	SPD_0608	427.055	336.651	378.129	747.524	663.883	780.025	434.217	498.322	797.981	829.487	803.971	1123.24	651.707	1.9521	0.965029	0.296844	3.25096	0.00115016	0.00841332	0.941133	0.288684	3.26008	0.0011138	0.00475984	0.598831	0.290893	2.05859	0.0395332	0.126403	1.27272	0.28847	4.41197	1.02435e-05	7.18002e-05
group_888		SPD_RS07395	NC_008533	1412387	1413166	779	-		CdaR family protein	SPD_1391	1262.66	1494.48	1512.52	1568.21	2162.86	2287.71	2720.33	2152.42	2095.74	2033.3	2749.62	2576.92	2051.4	1.58981	0.668854	0.205819	3.24971	0.00115521	0.00841332	0.496673	0.231461	2.14582	0.0318872	0.0799846	0.708543	0.231996	3.05411	0.00225726	0.0148301	0.786969	0.231375	3.40128	0.000670722	0.00266159
group_2376	smc, smc_2	SPD_RS05905	NC_008533	1134667	1138206	3539	-	smc	chromosome segregation protein SMC	SPD_1104	4421.44	4649.14	2553.27	6301.47	7647.98	8315.13	4597.15	5600.89	6207.26	7244.06	7861.71	8033.44	6119.41	1.77093	0.824508	0.254389	3.24113	0.00119057	0.00862871	0.935711	0.264092	3.54313	0.000395406	0.00195088	0.49486	0.264356	1.87194	0.0612144	0.174235	0.99129	0.264088	3.75364	0.000174285	0.000829929
group_2359	briC	SPD_RS02115	NC_008533	394002	394187	185	+	briC	biofilm-regulating peptide BriC	SPD_0391	244.845	194.02	118.841	231.414	816.956	411.236	951.828	391.539	211.573	695.73	647.726	560.924	456.386	2.92566	1.54876	0.478349	3.23772	0.0012049	0.0086904	1.38055	0.588529	2.34576	0.0189884	0.0521661	1.47397	0.589539	2.50021	0.012412	0.0517438	1.76366	0.58835	2.99764	0.00272076	0.00851008
group_336	comD	SPD_RS10925	NC_008533	2041492	2042817	1325	-	comD	competence system sensor histidine kinase ComD	SPD_2064	898.239	345.041	255.687	1798.83	1099.29	621.815	37406.9	512.979	316.527	37364.4	11278.8	2141.42	7836.67	20.5721	4.36262	1.35096	3.22927	0.00124105	0.00890808	1.23096	1.46561	0.839896	0.400967	0.551789	4.67236	1.46551	3.18822	0.00143151	0.0102251	5.08175	1.46549	3.46762	0.00052509	0.00214615
group_1585	yafQ	SPD_RS01395	NC_008533	255824	256102	278	+		type II toxin-antitoxin system YafQ family toxin	SPD_0256	869.769	1515.45	1959.07	307.757	1019.35	807.037	718.903	609.293	704.689	491.726	484.558	419.768	825.614	-2.34028	-1.22668	0.380334	-3.22527	0.00125853	0.00899036	-1.02299	0.435101	-2.35115	0.0187154	0.0515605	-1.09333	0.436232	-2.5063	0.0122004	0.0512471	-1.63617	0.435482	-3.75715	0.000171856	0.000826233
group_1290	greA	SPD_RS07160	NC_008533	1358306	1358788	482	-	greA	transcription elongation factor GreA	SPD_1345	5268.44	2824.3	1076.77	14627.6	10809.8	7890.66	7022.25	4746.62	3888.29	11131.7	8148.98	9006.72	7203.51	2.80738	1.48923	0.462088	3.22282	0.00126935	0.00902451	1.86058	0.496165	3.74993	0.000176882	0.000957842	0.770835	0.496335	1.55305	0.12041	0.284434	1.624	0.496172	3.27306	0.00106391	0.00393069
group_614	bfmBAB	SPD_RS05520	NC_008533	1052816	1053808	992	-		alpha-ketoacid dehydrogenase subunit beta	SPD_1027	1479.03	1033.03	1087.57	2150.33	1788.12	2088.7	1906.53	1880.22	3271.89	2062.17	2862.35	1536.06	1928.83	1.80871	0.85496	0.265981	3.21436	0.00130735	0.00925056	0.742804	0.325165	2.28439	0.0223487	0.059756	0.970637	0.325539	2.98163	0.0028672	0.0175543	0.843074	0.325144	2.59293	0.00951625	0.0247389
group_2421		SPD_RS04530	NC_008533	856860	857429	569	+		GNAT family N-acetyltransferase	SPD_0842	402.855	419.503	266.491	1215.92	1217.78	895.789	782.167	504.604	333.186	947.847	882.588	821.949	724.223	2.32096	1.21472	0.378941	3.20557	0.00134793	0.00949273	1.60294	0.341661	4.69162	2.71056e-06	2.54115e-05	0.567406	0.34401	1.64939	0.0990678	0.246159	1.27482	0.341811	3.72961	0.000191777	0.000890607
group_197	rny	SPD_RS08240	NC_008533	1572178	1573791	1613	-		ribonuclease Y	SPD_1549	11762.5	9170.33	4235.04	24363.7	17079	18421.8	16097.7	11239.5	10828.6	27177.7	21175.2	21182.8	16061.2	2.21869	1.14971	0.359021	3.20234	0.00136318	0.0095104	1.24945	0.367814	3.39697	0.00068136	0.00311598	0.600133	0.3679	1.63124	0.10284	0.253717	1.4655	0.367809	3.9844	6.76516e-05	0.000369009
group_235	mgaSpn	SPD_RS08460	NC_008533	1604321	1605802	1481	-	mgaSpn	virulence factor transcriptional regulator MgaSpn	SPD_1587	577.948	161.509	273.693	1583.32	633.835	391.942	856.932	1019.68	787.986	652.427	1220.3	1291.24	787.567	2.7737	1.47181	0.459496	3.2031	0.00135957	0.0095104	1.363	0.573467	2.37678	0.0174646	0.0492223	1.39363	0.574094	2.42753	0.0152021	0.0616302	1.64201	0.57339	2.86368	0.00418749	0.0123646
group_1581	rpsS	SPD_RS01090	NC_008533	198601	198882	281	+	rpsS	30S ribosomal protein S19	SPD_0197	11802.4	7152.52	2805.36	15055.5	32253.6	20506.1	32022.8	11130.6	8318	19610.3	25152	18483.7	17024.4	2.79546	1.48309	0.463725	3.1982	0.00138288	0.00951449	1.63956	0.581774	2.81821	0.00482926	0.0165764	1.2418	0.581812	2.13437	0.0328122	0.109862	1.53892	0.581775	2.64522	0.00816383	0.0217896
group_2587	bgaA, lacZ	SPD_RS03035	NC_008533	579655	586341	6686	+	bgaA	LPXTG-anchored adhesin/beta-galactosidase BgaA	SPD_0562	29075.3	33048.4	9856.56	2725.28	3768.43	3701.12	3652.03	5347.54	5282.67	8772.16	6787.77	20450.6	11039	-3.57005	-1.83594	0.57392	-3.19895	0.00137929	0.00951449	-2.81988	0.500548	-5.63359	1.765e-08	2.70154e-07	-2.33366	0.500647	-4.66128	3.14249e-06	5.48109e-05	-0.999306	0.500455	-1.99679	0.0458476	0.0938217
group_1047	dnaD	SPD_RS07470	NC_008533	1424442	1425119	677	-		DnaD domain-containing protein	SPD_1405	1080.45	1170.41	1253.23	2190.09	2669.14	3056.71	1638.14	1806.94	1366.06	4637.24	5779.1	4612.82	2605.03	2.64159	1.4014	0.438027	3.19935	0.00137736	0.00951449	1.17795	0.208525	5.64894	1.61442e-08	2.51507e-07	0.458955	0.209747	2.18814	0.0286596	0.100443	2.10273	0.208335	10.093	5.93161e-24	4.94301e-22
group_2381		SPD_RS00555	NC_008533	103911	104414	503	+		LysM domain-containing protein	SPD_0104	8166.72	17298.2	2297.58	6210.82	1845.95	1141.1	2221.89	1888.6	884.61	2791.58	741.671	462.809	3829.29	-4.57967	-2.19524	0.689175	-3.18532	0.00144593	0.00990262	-1.59405	0.819553	-1.94502	0.0517723	0.118744	-2.47465	0.819865	-3.01836	0.00254146	0.0159906	-2.79709	0.819669	-3.41246	0.000643789	0.00257516
group_2622	cps2C, cpsC, ywqC	SPD_RS01725	NC_008533	315932	316624	692	+		capsular polysaccharide biosynthesis protein	SPD_0317	11100.6	9548.93	6014.05	18917.1	15908.8	13286.3	13663	13540.5	11578.2	25486	22977.4	20358	15198.3	1.94621	0.960665	0.302128	3.17966	0.00147447	0.00991616	0.850726	0.264149	3.22063	0.0012791	0.00535935	0.53974	0.264257	2.04248	0.0411035	0.128867	1.36718	0.264134	5.17611	2.26565e-07	2.17851e-06
group_2226	mrnC	SPD_RS02780	NC_008533	528501	528887	386	+		Mini-ribonuclease 3	SPD_0516	525.278	673.302	792.27	1553.1	2182.71	2706.11	541.574	1074.11	966.241	1952.47	2202.76	2455.66	1468.8	2.62153	1.39041	0.43721	3.18018	0.00147182	0.00991616	1.69803	0.32963	5.15133	2.58648e-07	3.10378e-06	0.376159	0.331236	1.13562	0.256115	0.455721	1.73535	0.329623	5.26466	1.40447e-07	1.41389e-06
group_1228		SPD_RS03595	NC_008533	688335	688865	530	+		YutD family protein	SPD_0668	1447.72	1081.27	605.006	1580.93	2236	1930.49	2034.02	1599.66	2039.1	1999.62	1941.2	1463.4	1663.2	1.78259	0.833976	0.262131	3.18152	0.00146506	0.00991616	0.869648	0.327114	2.65855	0.00784787	0.0248762	0.85105	0.327642	2.5975	0.00939052	0.041551	0.780487	0.327138	2.3858	0.0170418	0.040705
group_1408		SPD_RS06630	NC_008533	1270916	1271305	389	-		YtxH domain-containing protein	SPD_1241	1990.08	2281.05	1238.82	4772.23	3570	3706.09	4042.15	2284.33	2510.56	3182.27	3190.17	3042.51	2984.19	1.83028	0.872066	0.274249	3.17983	0.00147361	0.00991616	1.12561	0.307	3.66648	0.000245912	0.00129883	0.679356	0.307423	2.20984	0.027116	0.0961135	0.769863	0.307051	2.50728	0.0121663	0.030723
group_1120		SPD_RS07580	NC_008533	1444727	1445356	629	-		Pr6Pr family membrane protein	SPD_1426	9849.31	9637.02	4015.37	5360.7	4382.99	3687.34	3930	4267.15	3540.11	4276.38	5127.42	3984.32	5171.51	-1.82961	-0.871537	0.27495	-3.1698	0.00152543	0.0102128	-0.808098	0.340249	-2.37502	0.017548	0.0492922	-1.00256	0.340513	-2.94427	0.00323714	0.0193455	-0.812633	0.34025	-2.38834	0.0169246	0.0404895
group_86	comA, lagD_1	SPD_RS00235	NC_008533	41902	44055	2153	+	comA	peptide cleavage/export ABC transporter ComA	SPD_0049	213.528	250.653	370.926	144.733	502.873	399.108	3249.44	188.441	76.6329	9378.4	7535.37	5770.76	2340.07	10.8835	3.44407	1.08717	3.16792	0.00153532	0.0102332	0.328126	0.95169	0.344782	0.730258	0.827957	2.07631	0.951513	2.18212	0.0291009	0.101551	4.76559	0.951055	5.01085	5.41904e-07	4.95644e-06
group_922	lacR2, lacR_2	SPD_RS05605	NC_008533	1073310	1074071	761	+		DeoR/GlpR family DNA-binding transcription regulator	SPD_1044	6085.53	11732.4	4303.47	5168.26	3461.15	2892.98	2792.22	2703.08	2292.32	4814.3	3806.75	3310.01	4446.88	-2.12484	-1.08735	0.34388	-3.16201	0.00156684	0.0103969	-0.941789	0.384889	-2.44691	0.0144085	0.0418852	-1.50681	0.385284	-3.91091	9.19473e-05	0.00100672	-0.891528	0.384884	-2.31636	0.0205388	0.0479878
group_1676		SPD_RS03195	NC_008533	616132	616359	227	+		hypothetical protein	SPD_0591	879.733	812.786	655.423	3798.06	1691.17	1671.4	895.274	1088.77	1037.88	3533.5	3720.22	5716.15	2125.03	3.28606	1.71636	0.544622	3.15147	0.00162452	0.0106377	1.60612	0.366346	4.38415	1.16438e-05	9.04958e-05	0.361228	0.367567	0.982753	0.325729	0.52636	2.46353	0.366233	6.72667	1.73593e-11	3.51878e-10
group_1539	celA	SPD_RS09755	NC_008533	1817709	1818017	308	+		PTS sugar transporter subunit IIB	SPD_1832	143.775	76.5592	97.2331	986.891	244.35	157.108	1021.8	311.975	258.219	510.972	171.079	179.57	346.628	4.03031	2.01089	0.637659	3.15355	0.00161296	0.0106377	2.12685	0.761838	2.79173	0.00524269	0.0177919	2.32683	0.762557	3.05135	0.00227817	0.0148576	1.43775	0.762225	1.88625	0.0592611	0.113964
group_2039		SPD_RS10485	NC_008533	1955878	1956168	290	-		ZmpA/ZmpB/ZmpC family metallo-endopeptidase	SPD_1981	61.2112	33.5602	7.20246	307.757	298.209	238.142	288.52	64.9075	11.6615	155.89	120.151	219.834	150.587	5.45407	2.44733	0.776306	3.15253	0.0016186	0.0106377	3.01274	0.899286	3.35014	0.000807697	0.00358446	1.81176	0.90335	2.0056	0.0448988	0.137445	2.24555	0.899903	2.49533	0.0125842	0.0316716
group_1147		SPD_RS08480	NC_008533	1607279	1607887	608	+		Asp23/Gls24 family envelope stress response protein	SPD_1590	2115.35	1335.07	7476.15	3874.4	5945.47	3650.96	44326.6	23025.4	38001.6	13797.2	13639.8	12597.7	14148.8	4.84811	2.27742	0.725798	3.13782	0.00170209	0.0110971	0.303562	0.54718	0.554774	0.579049	0.706732	3.2709	0.547119	5.9784	2.25335e-09	7.04171e-08	1.87496	0.547121	3.42695	0.000610402	0.0024547
group_2527		SPD_RS00690	NC_008533	127787	128065	278	+		hypothetical protein		25.6233	14.6826	10.8037	64.4143	46.4888	35.8316	99.6879	94.2206	46.6461	70.2466	37.578	42.1156	49.0283	3.37142	1.75335	0.559468	3.13397	0.00172459	0.0111607	1.46425	0.577662	2.53479	0.0112515	0.0338221	2.18436	0.581466	3.75664	0.000172211	0.00169945	1.48975	0.577501	2.57965	0.00989019	0.0255781
group_2268		SPD_RS00190	NC_008533	34652	35662	1010	-		YeiH family protein	SPD_0040	4707.57	7281.52	36167.1	359.448	214.869	257.987	2649.4	5594.61	6030.67	258.854	353.035	891.37	5397.21	-8.69969	-3.12096	0.99597	-3.13359	0.00172681	0.0111607	-5.85454	0.702614	-8.33252	7.91396e-17	3.49145e-15	-1.75412	0.701641	-2.50002	0.0124185	0.0517438	-5.00063	0.702109	-7.1223	1.06143e-12	2.79323e-11
group_520		SPD_RS08385	NC_008533	1592994	1594097	1103	-		site-2 protease family protein	SPD_1575	1353.76	1569.99	3885.72	644.939	1292.05	1184.65	1103.28	1268.84	1334.41	841.034	989.883	858.048	1360.55	-2.14334	-1.09986	0.351475	-3.12927	0.00175241	0.0112773	-1.12216	0.420837	-2.66648	0.00766491	0.0244625	-0.874979	0.421381	-2.07646	0.0378517	0.122811	-1.33761	0.42092	-3.17783	0.00148381	0.00517608
group_441	rpsA	SPD_RS04060	NC_008533	767269	768471	1202	+	rpsA	30S ribosomal protein S1	SPD_0757	46053.6	32475.8	21639.8	157077	97343.6	91989.5	37719.4	60127.4	35494.3	115390	102923	74833.4	72755.6	2.57189	1.36283	0.436036	3.1255	0.00177504	0.0113739	1.78993	0.368745	4.85411	1.20931e-06	1.25993e-05	0.412544	0.368773	1.11869	0.263271	0.461879	1.54907	0.368746	4.2009	2.65856e-05	0.000158248
group_2148	yicL_2	SPD_RS10190	NC_008533	1892593	1893504	911	-		DMT family transporter	SPD_1924	2751.66	2118.49	6907.15	2647.35	1976.91	1958.61	661.391	1465.65	1139.5	1524.25	1248.48	1106.11	2125.46	-2.5714	-1.36256	0.436485	-3.12166	0.00179837	0.0114742	-0.837793	0.455165	-1.84064	0.0656747	0.143603	-1.84993	0.456043	-4.05647	4.98194e-05	0.000583821	-1.60103	0.45532	-3.51627	0.000437653	0.00184404
group_201		SPD_RS07340	NC_008533	1398341	1399936	1595	-		hypothetical protein	SPD_1380	1507.5	1397.99	2366.01	4689.52	4211.21	4329	2009.09	2158.7	2528.88	5014.45	4348.17	3644.62	3183.76	2.0856	1.06046	0.340023	3.11879	0.00181593	0.011537	1.3324	0.250778	5.31307	1.07791e-07	1.35871e-06	0.349903	0.251551	1.39098	0.16423	0.339465	1.30778	0.250783	5.21479	1.84027e-07	1.80419e-06
group_60	ctpE	SPD_RS07630	NC_008533	1452262	1454598	2336	-		cation-translocating P-type ATPase	SPD_1436	10302	9599.27	15233.2	7757.55	6490.86	5929.85	3569.59	5573.67	2680.48	8181.32	6155.87	4278.21	7145.99	-2.08187	-1.05788	0.341815	-3.09489	0.00196884	0.0124554	-0.799783	0.353157	-2.26467	0.0235332	0.062367	-1.5712	0.353456	-4.44525	8.77911e-06	0.000134374	-0.916197	0.353165	-2.59424	0.00947993	0.0246873
group_1187	panT	SPD_RS05835	NC_008533	1120535	1121098	563	+		ECF transporter S component	SPD_1090	3385.12	5410.54	6010.45	1748.73	1358.38	1868.75	1462.73	3829.54	3310.21	1525.22	2070.74	2901.35	2906.81	-2.21306	-1.14605	0.3708	-3.09074	0.00199662	0.0125778	-1.57284	0.405013	-3.88342	0.000102997	0.000598822	-0.783701	0.405154	-1.93433	0.0530725	0.15579	-1.18764	0.404937	-2.93289	0.00335821	0.0101764
group_256	trkG	SPD_RS02315	NC_008533	433010	434449	1439	-		TrkH family potassium uptake protein	SPD_0429	3237.08	3373.85	5441.46	1440.97	1137.84	1245.28	2311.99	2552.33	2080.75	523.481	620.037	640.99	2050.51	-2.88112	-1.52663	0.494318	-3.08835	0.00201269	0.0126258	-1.65419	0.25085	-6.59431	4.27238e-11	9.42437e-10	-0.793268	0.251097	-3.15921	0.00158196	0.0110369	-2.7525	0.251639	-10.9383	7.56138e-28	9.45172e-26
group_1245		SPD_RS09280	NC_008533	1736197	1736715	518	-		GNAT family N-acetyltransferase	SPD_1742	673.323	1076.02	810.276	1100.61	2890.81	2746.9	1302.65	1984.91	1915.82	2380.68	1301.88	1128.33	1609.35	2.18034	1.12455	0.364582	3.0845	0.00203893	0.0127369	1.39579	0.433081	3.22293	0.00126886	0.00533136	1.02217	0.43358	2.35752	0.0183977	0.0718441	0.908987	0.433173	2.09844	0.0358666	0.0766381
group_2086	pepQ	SPD_RS07540	NC_008533	1438175	1439257	1082	+		Xaa-Pro peptidase family protein	SPD_1418	4438.53	7668.51	15658.1	3468.83	2645.89	3567.17	3320.37	4034.73	7175.17	1298.12	1949.6	3039.73	4855.4	-2.73088	-1.44937	0.471311	-3.07518	0.00210375	0.013087	-1.51946	0.492889	-3.08276	0.00205088	0.00815998	-0.933831	0.492978	-1.89427	0.0581898	0.167533	-2.14201	0.492964	-4.34516	1.39175e-05	9.15622e-05
group_1523	celB	SPD_RS01525	NC_008533	276406	276720	314	+		PTS cellobiose transporter subunit IIB	SPD_0279	1.42352	9.43881	262.89	0	0.566937	1.10251	0	4.18758	0	7.69825	6.42781	9.25618	25.2493	-27.5764	-4.78536	1.56174	-3.06413	0.00218305	0.0135241	-7.27841	1.7966	-4.05121	5.09535e-05	0.000333757	-6.23141	1.82964	-3.40581	0.000659671	0.00537775	-3.53584	1.59159	-2.22158	0.0263116	0.0593042
group_831		SPD_RS02975	NC_008533	567114	567932	818	+		ABC-2 family transporter protein	SPD_0555	5029.28	6894.53	16598.1	573.367	588.48	737.027	2419.35	4013.8	5759.13	420.517	419.786	452.164	3658.79	-5.56395	-2.47611	0.811062	-3.05292	0.00226625	0.0139814	-3.90813	0.450625	-8.67268	4.22085e-18	2.26117e-16	-1.22573	0.450147	-2.72295	0.0064702	0.0316134	-4.46317	0.450991	-9.89636	4.31711e-23	3.23783e-21
group_2413	rlmN	SPD_RS03600	NC_008533	688886	689971	1085	+	rlmN	23S rRNA (adenine(2503)-C(2))-methyltransferase RlmN	SPD_0669	9026.52	6407.9	2059.9	2617.13	2912.35	3263.98	2002.38	1980.73	2397.28	3128.38	3214.4	2844.89	3487.99	-2.15521	-1.10783	0.363338	-3.04903	0.00229582	0.0140478	-0.993245	0.429104	-2.3147	0.0206294	0.0559472	-1.45609	0.429525	-3.38999	0.000698947	0.00560653	-0.930026	0.429096	-2.1674	0.030204	0.0666264
group_1358	ywnA	SPD_RS07705	NC_008533	1464738	1465175	437	-		Rrf2 family transcriptional regulator	SPD_1448	1676.9	1584.67	3169.08	1406.78	1330.6	1147.71	1160.79	1097.15	1394.39	859.318	660.581	755.767	1353.64	-1.96348	-0.973416	0.319226	-3.0493	0.00229374	0.0140478	-0.723209	0.299671	-2.41334	0.015807	0.0450769	-0.812167	0.300593	-2.70189	0.0068947	0.0333545	-1.49535	0.300076	-4.98324	6.25275e-07	5.51714e-06
group_650	livM	SPD_RS03520	NC_008533	672288	673244	956	+		branched-chain amino acid ABC transporter permease	SPD_0654	1923.17	1328.77	846.289	629.829	831.696	856.098	836.803	816.578	498.114	678.409	444.508	380.429	839.225	-2.06243	-1.04435	0.342779	-3.04671	0.00231364	0.0140991	-0.824866	0.376808	-2.18909	0.0285903	0.0735599	-0.932051	0.37806	-2.46535	0.013688	0.0562519	-1.45122	0.377223	-3.84713	0.000119511	0.000616038
group_1351	rplO	SPD_RS01165	NC_008533	205156	205596	440	+	rplO	50S ribosomal protein L15	SPD_0212	13332.7	9366.45	6381.38	20920.3	24891.4	22194.6	19417.1	12349.2	10343.8	19110.9	27601.5	17585.3	16957.9	1.99889	0.999197	0.328203	3.04445	0.00233106	0.0141475	1.2252	0.346652	3.53439	0.00040871	0.00198403	0.533824	0.346736	1.53957	0.123666	0.289841	1.14431	0.346654	3.30102	0.000963324	0.00361247
group_1789		SPD_RS11275	NC_008533	281474	281650	176	+		hypothetical protein	SPD_0284	2217.84	2574.7	1977.07	369.786	350.934	284.999	1398.51	1285.59	1274.44	863.167	610.642	768.726	1164.7	-2.82121	-1.49632	0.492894	-3.03578	0.00239916	0.0145018	-2.75412	0.211367	-13.03	8.25863e-39	3.09699e-36	-0.775643	0.210194	-3.69013	0.000224137	0.00217863	-1.59753	0.209642	-7.62027	2.53138e-14	7.91057e-13
group_1294	bsaA	SPD_RS01565	NC_008533	284487	284963	476	-		glutathione peroxidase	SPD_0286	212.104	334.553	792.27	203.581	199.562	163.723	129.403	161.222	289.872	76.0202	87.5171	130.049	231.656	-2.77856	-1.47434	0.486408	-3.03107	0.00243688	0.0146115	-1.23019	0.513581	-2.39532	0.016606	0.0469413	-1.19779	0.51677	-2.31784	0.020458	0.0777518	-2.17625	0.515686	-4.2201	2.44199e-05	0.000147701
group_2392		SPD_RS10305	NC_008533	1917414	1918148	734	-		DUF3169 family protein	SPD_1945	1016.39	576.816	889.503	512.134	532.921	476.835	261.681	253.349	271.547	515.783	418.302	454.016	514.94	-2.00868	-1.00625	0.331947	-3.03136	0.00243452	0.0146115	-0.702508	0.247514	-2.83825	0.00453611	0.0157869	-1.65418	0.25398	-6.51303	7.36501e-11	2.76188e-09	-0.836473	0.247686	-3.37716	0.00073239	0.00286353
group_1202		SPD_RS02000	NC_008533	373289	373837	548	+		CvpA family protein	SPD_0370	1325.29	1713.67	2492.05	3837.82	2851.69	3297.05	1935.29	3109.28	2902.05	3560.44	3601.55	3249.38	2822.96	1.71178	0.7755	0.256606	3.02215	0.00250988	0.014989	0.855721	0.290434	2.94635	0.00321549	0.0118799	0.525364	0.290914	1.80591	0.0709329	0.194514	0.915872	0.290426	3.15355	0.00161297	0.00552387
group_2484	comW	SPD_RS00110	NC_008533	22168	22404	236	+	comW	sigma(X)-activator ComW	SPD_0023	200.716	132.143	223.276	252.091	336.76	251.923	3842.78	224.036	113.283	2998.47	1548.61	1106.11	935.85	6.40585	2.67939	0.88726	3.01985	0.00252901	0.0150431	0.598639	0.926887	0.64586	0.51837	0.652859	2.91322	0.926457	3.14448	0.00166383	0.0114484	3.34773	0.926162	3.61463	0.000300778	0.00131153
group_1209	pgsA	SPD_RS10840	NC_008533	2025422	2025967	545	-	pgsA	CDP-diacylglycerol--glycerol-3-phosphate 3-phosphatidyltransferase	SPD_2049	1476.19	1325.63	896.706	1824.28	1670.76	1620.14	2574.63	2152.42	2022.44	1723.45	1986.69	1909.09	1765.2	1.57015	0.650905	0.216492	3.0066	0.00264184	0.0156519	0.461221	0.223009	2.06817	0.0386243	0.0934459	0.862077	0.223512	3.85696	0.000114807	0.00120427	0.597217	0.222958	2.6786	0.007393	0.0200533
group_2140	purC	SPD_RS00245	NC_008533	45587	46294	707	+	purC	phosphoribosylaminoimidazolesuccinocarboxamide synthase	SPD_0051	19.9292	14.6826	43.2147	19.0857	67.4655	150.493	334.53	87.9392	491.45	33.6799	27.689	341.553	135.976	6.79902	2.76533	0.921453	3.00105	0.00269051	0.0158772	1.64614	1.0256	1.60505	0.108482	0.211879	3.5923	1.02462	3.50599	0.000454911	0.00401392	2.4119	1.02448	2.35426	0.0185595	0.0439105
group_780	metQ	SPD_RS00845	NC_008533	155454	156308	854	+		MetQ/NlpA family ABC transporter substrate-binding protein	SPD_0151	1685.44	790.762	522.178	3361.47	2406.65	2024.21	3523.58	1337.93	639.718	4984.62	5252.02	7259.16	2815.64	3.42052	1.77422	0.592058	2.9967	0.00272923	0.015917	1.37596	0.584829	2.35275	0.018635	0.0515605	0.87453	0.585192	1.49443	0.135062	0.306495	2.54292	0.584749	4.34874	1.36923e-05	9.12818e-05
group_500	hemW	SPD_RS06625	NC_008533	1269702	1270832	1130	-	hemW	radical SAM family heme chaperone HemW	SPD_1240	7463.5	7756.6	4688.8	3103.02	4718.62	5180.14	3947.26	3067.4	2622.18	3847.2	4242.85	4138.9	4564.71	-1.71329	-0.776772	0.259312	-2.99551	0.00273989	0.015917	-0.615414	0.290361	-2.11948	0.0340499	0.0840047	-1.04717	0.290769	-3.60138	0.000316532	0.00287756	-0.703894	0.290373	-2.42411	0.0153461	0.0374904
group_1280		SPD_RS06690	NC_008533	1281340	1281828	488	-		DUF6773 family protein	SPD_1252	180.787	268.482	731.049	130.419	229.609	202.31	165.827	157.034	163.261	85.6431	97.4061	101.818	209.471	-2.63761	-1.39923	0.466611	-2.99871	0.00271121	0.015917	-1.05462	0.490174	-2.15153	0.0314344	0.0791135	-1.2653	0.494583	-2.55832	0.0105181	0.0452066	-2.03545	0.492505	-4.13285	3.58289e-05	0.000204668
group_329	pnpS, sasA_2	SPD_RS10120	NC_008533	1880411	1881742	1331	+		ATP-binding protein	SPD_1909	3947.41	3878.3	3799.3	9992.97	9970.72	8810.7	3580.14	5722.33	4756.24	7724.23	8456.03	8589.27	6602.3	1.9386	0.955014	0.318698	2.99661	0.00272997	0.015917	1.30735	0.197636	6.61492	3.71758e-11	8.32295e-10	0.273092	0.198108	1.3785	0.168048	0.343241	1.09122	0.197656	5.52079	3.37483e-08	3.92422e-07
group_755		SPD_RS04250	NC_008533	811087	811959	872	+		DUF4300 family protein	SPD_0792	923.862	1059.24	482.565	1253.3	1225.15	1223.23	1482.86	1735.75	3438.48	1656.09	2278.41	1724.89	1540.32	2.1589	1.1103	0.371377	2.98967	0.00279276	0.0161612	0.580852	0.387178	1.50022	0.133558	0.246114	1.42729	0.38735	3.68476	0.000228922	0.00217863	1.19346	0.387019	3.08373	0.00204425	0.00678403
group_1304	rpsG	SPD_RS01375	NC_008533	247995	248465	470	+	rpsG	30S ribosomal protein S7	SPD_0252	16497.1	10503.3	7260.08	65732.8	36511.3	36829.9	12788.8	13190.9	11674.9	43607.7	41732.8	33205.6	27461.3	2.87266	1.52239	0.511148	2.97837	0.00289787	0.0166433	2.02086	0.34791	5.80855	6.30157e-09	1.06206e-07	0.135907	0.348022	0.390512	0.696158	0.819652	1.79046	0.347913	5.14628	2.65708e-07	2.53861e-06
group_2097		SPD_RS09430	NC_008533	1767994	1768734	740	-		RNA methyltransferase	SPD_1771	1026.36	1242.78	2128.33	3875.99	3122.69	3384.15	1712.91	2110.54	2317.31	2604.9	2510.8	3010.57	2420.61	1.87336	0.905629	0.304074	2.97832	0.00289836	0.0166433	1.24488	0.29199	4.26344	2.01303e-05	0.000144517	0.48674	0.292682	1.66303	0.0963063	0.241571	0.891473	0.292052	3.05245	0.00226981	0.0073855
group_2012	nanE-1, nanE_2	SPD_RS07955	NC_008533	1513753	1514451	698	-		N-acetylmannosamine-6-phosphate 2-epimerase	SPD_1497	1.42352	13.6338	28.8098	5.56667	24.3783	18.7427	413.13	540.198	896.271	12.5097	44.5002	12.9586	167.677	15.3161	3.93698	1.32296	2.97589	0.00292142	0.0167114	0.281076	0.85174	0.330002	0.741398	0.835711	5.5189	0.836785	6.59537	4.24208e-11	1.67451e-09	0.803683	0.846886	0.948986	0.342628	0.472373
group_187	mltG	SPD_RS07165	NC_008533	1358859	1360514	1655	-	mltG	endolytic transglycosylase MltG	SPD_1346	16658	11489.1	5715.15	31278.3	21850.3	19226.1	22290.8	15818.6	15211.6	24703.7	24856.8	21536.8	19219.6	1.93649	0.953446	0.320811	2.97198	0.00295882	0.0168042	1.09495	0.378383	2.89376	0.00380657	0.0135626	0.65464	0.37844	1.72984	0.0836593	0.216572	1.06967	0.378384	2.82694	0.00469952	0.0136614
group_1319	cbpB	SPD_RS08840	NC_008533	1670508	1670969	461	-	cbpB	cyclic-di-AMP-binding protein CbpB	SPD_1658	3265.55	2879.89	3428.37	1378.94	1236.49	1701.17	2645.56	1924.19	2583.86	1481.91	1771.11	1809.12	2175.51	-1.73758	-0.797082	0.268316	-2.97068	0.0029714	0.0168042	-1.14816	0.213151	-5.3866	7.1804e-08	9.70324e-07	-0.418532	0.213501	-1.96033	0.0499575	0.148683	-0.91792	0.213046	-4.30855	1.64331e-05	0.000105341
group_1387		SPD_RS09770	NC_008533	1822181	1822591	410	-		MORN repeat-containing protein	SPD_1836	1918.9	1646.55	983.135	5918.96	4898.9	3936.51	2721.29	1762.97	1829.19	4803.71	2876.69	2637.55	2994.53	2.29819	1.2005	0.404043	2.97122	0.00296621	0.0168042	1.69487	0.355652	4.76553	1.88361e-06	1.82285e-05	0.470973	0.356253	1.32202	0.186161	0.368484	1.17864	0.355707	3.31351	0.00092133	0.00346365
group_1207	purN	SPD_RS00270	NC_008533	52812	53357	545	+	purN	phosphoribosylglycinamide formyltransferase	SPD_0055	18.5057	16.7801	25.2086	23.8572	58.9614	119.071	207.044	73.2827	234.896	18.2834	16.8112	527.602	111.692	7.12461	2.83281	0.954259	2.9686	0.00299162	0.0168547	1.75509	1.11404	1.57542	0.11516	0.221731	3.10666	1.11394	2.78889	0.0052889	0.0273564	3.23399	1.11216	2.90786	0.0036391	0.0109173
group_819	misCA	SPD_RS09840	NC_008533	1835017	1835841	824	-		membrane protein insertase YidC	SPD_1850	1504.66	1213.41	1804.22	2776.97	2839.22	2993.86	1759.87	2952.24	2572.2	2638.58	1968.39	1836.43	2238.34	1.64898	0.721573	0.243173	2.96733	0.00300397	0.0168607	0.932065	0.267073	3.48993	0.000483151	0.00228621	0.689698	0.267625	2.57711	0.00996305	0.0432874	0.513347	0.267171	1.92142	0.0546792	0.108329
group_390	sufD	SPD_RS04090	NC_008533	773449	774711	1262	+	sufD	Fe-S cluster assembly protein SufD	SPD_0763	11587.4	9223.81	7483.35	7626.34	6829.32	5896.77	4751.47	3580.38	4986.13	4815.26	6289.37	5761.51	6569.26	-1.67968	-0.748188	0.252874	-2.95874	0.00308902	0.0172684	-0.475914	0.240563	-1.97833	0.0478913	0.110689	-1.08735	0.240938	-4.51297	6.39254e-06	0.000104226	-0.746795	0.240592	-3.10399	0.00190928	0.00642135
group_2100		SPD_RS09345	NC_008533	1748973	1749740	767	+		DUF1430 domain-containing protein	SPD_1754	216.375	377.552	702.239	965.42	1093.62	1157.63	2216.14	4664.97	6227.25	357.006	652.67	667.37	1608.19	4.63612	2.21292	0.748197	2.95767	0.00309975	0.0172684	1.32052	0.484488	2.7256	0.00641847	0.0212064	3.34705	0.484319	6.91083	4.81818e-12	2.19008e-10	0.381704	0.48488	0.787214	0.431157	0.559459
group_1121		SPD_RS07760	NC_008533	1473684	1474313	629	+		MBL fold metallo-hydrolase	SPD_1459	437.02	600.938	2877.38	310.938	356.036	302.088	583.749	575.792	753.001	287.722	259.09	475.768	651.627	-3.00472	-1.58723	0.536896	-2.95631	0.00311343	0.0172801	-2.01045	0.603022	-3.33395	0.000856213	0.00376633	-1.02971	0.603304	-1.70679	0.0878618	0.225672	-1.93248	0.602965	-3.20496	0.00135082	0.0047676
group_534	asd	SPD_RS04840	NC_008533	912811	913887	1076	+		aspartate-semialdehyde dehydrogenase	SPD_0900	5753.85	4369.12	2769.34	2547.95	2550.65	2399.61	2601.47	2169.17	934.588	2545.23	1929.33	1323.17	2657.79	-2.03619	-1.02587	0.347649	-2.95089	0.0031686	0.0175212	-0.782589	0.418932	-1.86806	0.0617542	0.137029	-1.17644	0.419405	-2.80503	0.00503121	0.0264025	-1.15395	0.418995	-2.75408	0.00588565	0.0166261
group_958		SPD_RS06620	NC_008533	1268960	1269697	737	-		acyl-[acyl-carrier-protein] thioesterase	SPD_1239	3288.32	4471.9	1797.01	644.143	972.864	1114.64	2900.53	1574.53	1539.32	770.788	848.966	836.758	1729.98	-2.56166	-1.35708	0.460524	-2.94681	0.0032107	0.0176885	-1.80798	0.392872	-4.60195	4.18553e-06	3.69311e-05	-0.668785	0.392946	-1.70198	0.0887597	0.227553	-1.96132	0.392943	-4.99136	5.9955e-07	5.38518e-06
group_1600	rpsN, rpsN2	SPD_RS01135	NC_008533	202183	202452	269	+	rpsN	30S ribosomal protein S14	SPD_0206	5047.79	3680.09	5290.2	12358	12612.1	8146.44	7388.41	5052.32	4901.17	15523.5	22371.8	15548.1	9826.65	2.47114	1.30518	0.443193	2.94494	0.00323015	0.0177302	1.24085	0.292847	4.2372	2.26328e-05	0.000161663	0.30792	0.2931	1.05056	0.29346	0.492383	1.93136	0.292821	6.59569	4.23294e-11	8.38442e-10
group_2292	rimI	SPD_RS00750	NC_008533	138565	139002	437	+	rimI	ribosomal protein S18-alanine N-acetyltransferase	SPD_0135	260.504	355.528	316.908	564.62	681.458	763.488	324.944	632.325	543.094	483.065	432.147	579.437	494.793	1.78786	0.83823	0.285588	2.9351	0.00333437	0.0182352	1.10705	0.305247	3.62675	0.000287007	0.00147435	0.679799	0.307727	2.2091	0.0271679	0.0961135	0.679843	0.305621	2.22447	0.0261171	0.0590885
group_613	btuD_1	SPD_RS02970	NC_008533	566120	567112	992	+		ATP-binding cassette domain-containing protein	SPD_0554	4556.68	6843.14	12791.6	590.067	1070.94	1130.62	3080.74	3758.35	5770.79	695.73	570.097	765.023	3468.65	-4.16434	-2.05809	0.702476	-2.92976	0.00339219	0.0184837	-3.11435	0.425347	-7.32191	2.44462e-13	6.91875e-12	-0.939452	0.425093	-2.20999	0.027106	0.0961135	-3.57377	0.425558	-8.39784	4.54768e-17	2.00633e-15
group_737	miaA	SPD_RS03155	NC_008533	609917	610801	884	+	miaA	tRNA (adenosine(37)-N6)-dimethylallyltransferase MiaA	SPD_0583	862.651	935.491	1382.87	2065.24	2119.78	2705.01	988.252	1689.69	1997.45	1554.08	2112.28	2064.59	1706.45	1.81719	0.861712	0.294273	2.92827	0.00340852	0.0185052	1.11934	0.321108	3.48585	0.000490575	0.00229957	0.55861	0.321897	1.73537	0.0826754	0.21493	0.853836	0.32117	2.65852	0.00784851	0.0210981
group_912		SPD_RS08115	NC_008533	1547485	1548252	767	+		membrane protein	SPD_1526	1911.78	4019.88	26829.1	1106.97	777.837	797.114	1567.21	2033.07	1745.9	2109.32	5915.56	5572.68	4532.21	-4.54355	-2.18382	0.746355	-2.92598	0.00343371	0.0185744	-3.61032	0.743772	-4.85407	1.20954e-06	1.25993e-05	-2.61511	0.743851	-3.51563	0.000438709	0.00389387	-1.26817	0.743506	-1.70566	0.0880705	0.160713
group_658	mraW, rsmH	SPD_RS01665	NC_008533	301028	301978	950	+	rsmH	16S rRNA (cytosine(1402)-N(4))-methyltransferase RsmH	SPD_0304	2559.48	2179.32	1026.35	3694.68	3250.25	3612.37	3605.06	2814.05	2225.69	3978.07	4252.24	3918.6	3093.01	1.80949	0.855586	0.292565	2.92443	0.00345083	0.0185996	0.869508	0.333089	2.61044	0.00904263	0.0282214	0.581582	0.333468	1.74404	0.0811514	0.21281	1.07212	0.333064	3.21897	0.00128652	0.00460569
group_1023	skfE	SPD_RS08110	NC_008533	1546773	1547468	695	+		ABC transporter ATP-binding protein	SPD_1525	908.204	2476.11	10670.4	609.948	446.179	456.99	1380.29	2074.95	1449.36	1086.42	1997.07	2003.96	2129.99	-3.66371	-1.87331	0.647472	-2.89326	0.00381265	0.0204758	-3.21466	0.668064	-4.8119	1.49502e-06	1.51523e-05	-1.51811	0.667907	-2.27293	0.0230303	0.0855087	-1.46494	0.667603	-2.19433	0.0282119	0.0628794
group_2474	hlyB	SPD_RS06190	NC_008533	1189029	1189670	641	-		ATP-binding cassette domain-containing protein	SPD_1160	2364.46	2394.31	2182.34	679.134	664.45	486.207	23.0049	27.2193	28.3208	556.199	458.847	721.982	882.207	-5.70747	-2.51285	0.871761	-2.8825	0.00394532	0.0211124	-1.92461	0.251663	-7.64755	2.0485e-14	7.45238e-13	-6.48693	0.320294	-20.2531	3.33825e-91	2.50368e-88	-1.99869	0.251741	-7.93948	2.03027e-15	7.61352e-14
group_1745		SPD_RS01660	NC_008533	300668	300862	194	-		helix-turn-helix transcriptional regulator	SPD_0303	166.551	115.363	324.11	111.333	79.3712	82.6882	82.4342	87.9392	71.6351	126.059	117.678	91.6362	121.4	-2.0982	-1.06915	0.371278	-2.87966	0.00398106	0.0212276	-1.12299	0.417844	-2.68758	0.00719722	0.0232669	-1.29759	0.427902	-3.03244	0.00242583	0.0155502	-0.828266	0.416765	-1.98737	0.0468812	0.095158
group_2202	glnQ_1	SPD_RS02225	NC_008533	411440	412180	740	-		amino acid ABC transporter ATP-binding protein	SPD_0411	3486.19	1877.27	846.289	889.077	834.531	698.44	1221.18	1465.65	1081.19	761.165	691.237	510.478	1196.89	-2.28937	-1.19495	0.415491	-2.876	0.00402752	0.0213989	-1.36051	0.437446	-3.11013	0.00187007	0.00756093	-0.723076	0.437812	-1.65157	0.0986226	0.245737	-1.6641	0.437595	-3.80284	0.000143046	0.000717624
group_537	potD	SPD_RS06515	NC_008533	1250319	1251389	1070	-		ABC transporter substrate-binding protein	SPD_1218	2133.85	1622.43	1210.01	3845.77	3092.07	3051.75	1925.7	2280.14	1985.79	4920.15	5151.15	4863.2	3006.83	2.0873	1.06164	0.369475	2.87337	0.00406124	0.0215015	1.00403	0.234742	4.27715	1.89305e-05	0.000139881	0.313514	0.235582	1.33081	0.183253	0.364562	1.58432	0.234649	6.75189	1.45933e-11	3.04027e-10
group_1646	kphA	SPD_RS03640	NC_008533	694306	694545	239	+	kphA	RNA-binding protein KphA	SPD_0675	4179.45	2124.78	1433.29	24163.3	9081.76	7902.24	2903.41	3994.95	2692.15	10336.8	9685.23	5124.68	6968.51	3.26827	1.70853	0.595531	2.86891	0.00411886	0.0217295	2.40996	0.5185	4.64794	3.3526e-06	3.04781e-05	0.308742	0.518798	0.595109	0.551771	0.731647	1.69953	0.51852	3.27765	0.00104673	0.00387679
group_1204		SPD_RS02330	NC_008533	436854	437402	548	+		ECF-type riboflavin transporter substrate-binding protein	SPD_0432	562.289	624.01	828.282	474.758	363.407	302.639	253.054	508.791	459.797	398.385	278.374	244.363	441.512	-1.84092	-0.880428	0.307155	-2.86639	0.00415177	0.021826	-0.817118	0.354696	-2.30371	0.0212387	0.0571957	-0.722351	0.356825	-2.02439	0.0429304	0.132921	-1.12738	0.355091	-3.1749	0.00149887	0.00521649
group_1480	rplV	SPD_RS01095	NC_008533	198894	199238	344	+	rplV	50S ribosomal protein L22	SPD_0198	10878.5	7021.43	2891.79	16103.6	23936.6	17791.2	27861.8	8224.41	6223.92	17660.8	23679.6	15982.2	14854.6	2.5239	1.33565	0.466538	2.8629	0.00419781	0.0219906	1.47548	0.579465	2.54629	0.0108875	0.0329305	1.02475	0.579512	1.7683	0.07701	0.204814	1.46273	0.579465	2.52428	0.0115935	0.0294751
group_963	ecsA_1	SPD_RS02500	NC_008533	474400	475131	731	+		ABC transporter ATP-binding protein	SPD_0464	2229.23	4167.76	2981.82	1740.78	1281.84	1773.94	2040.73	1968.16	2503.9	949.772	1146.62	1296.79	2006.78	-1.9151	-0.93742	0.327979	-2.85817	0.0042609	0.0221341	-0.968103	0.282525	-3.42661	0.000611162	0.00282075	-0.526742	0.282923	-1.86178	0.0626336	0.1776	-1.46678	0.282728	-5.18794	2.12629e-07	2.0577e-06
group_25	dnaE, dnaE2	SPD_RS04210	NC_008533	803525	806626	3101	+		DNA polymerase III subunit alpha	SPD_0788	5837.84	5765.02	16828.5	4275.2	6466.48	6116.72	3801.56	4461.87	5292.67	4500.59	3976.34	4623.92	5995.56	-1.95903	-0.970137	0.339301	-2.85922	0.00424684	0.0221341	-0.75322	0.413399	-1.82202	0.0684526	0.14823	-1.06788	0.413596	-2.58194	0.0098248	0.0428407	-1.11708	0.413427	-2.70199	0.0068925	0.0188537
group_547	adh_2	SPD_RS09905	NC_008533	1843624	1844682	1058	-		zinc-dependent alcohol dehydrogenase family protein	SPD_1865	3390.82	5265.81	22864.2	2088.3	1159.39	1476.81	2379.09	5688.83	7366.75	990.188	1016.09	2208.06	4657.86	-3.88009	-1.95609	0.684542	-2.85752	0.00426967	0.0221341	-2.73775	0.667156	-4.10361	4.06755e-05	0.00026997	-1.02986	0.667104	-1.54377	0.122644	0.288347	-2.90236	0.667182	-4.35018	1.36025e-05	9.10885e-05
group_2486	cglC, comGC	SPD_RS09885	NC_008533	1840799	1841125	326	-	comGC	comG operon protein ComGC	SPD_1861	14.2352	2.09751	3.60123	4.77143	13.0395	6.0638	168.703	6.28137	13.3275	304.081	89.9894	136.991	63.5985	12.2315	3.61253	1.26824	2.84845	0.00439326	0.022696	0.230936	1.18603	0.194713	0.845618	0.906616	3.21873	1.16987	2.75134	0.00593511	0.0297748	4.69947	1.16359	4.03877	5.37331e-05	0.000300745
group_1468	adhR, nmlR	SPD_RS08730	NC_008533	1651556	1651909	353	-	nmlR	stress response transcriptional regulator NmlR	SPD_1637	360.15	237.019	385.331	38.9667	113.954	76.0731	176.371	104.69	221.569	37.529	37.578	30.0826	151.609	-3.53543	-1.82188	0.640708	-2.84355	0.00446141	0.0229686	-2.09184	0.4585	-4.56237	5.05806e-06	4.3856e-05	-0.958591	0.459254	-2.08728	0.0368628	0.120467	-3.22182	0.465794	-6.91684	4.61824e-12	1.00396e-10
group_891	hpdA	SPD_RS01250	NC_008533	217612	218388	776	-		glycyl-radical enzyme activating protein	SPD_0229	267.621	426.844	1631.36	170.181	116.789	91.5083	516.652	219.848	326.523	59.6615	41.5336	72.661	328.432	-4.31961	-2.1109	0.743922	-2.83753	0.00454641	0.0233257	-2.61491	0.627342	-4.16824	3.06964e-05	0.000207408	-1.12158	0.626993	-1.78882	0.0736432	0.199395	-3.73626	0.630614	-5.9248	3.12678e-09	4.42469e-08
group_651		SPD_RS03995	NC_008533	754211	755167	956	+		ABC transporter permease	SPD_0742	3002.2	4094.35	11246.6	1875.17	2275.12	3055.6	1760.83	4832.47	3611.74	2059.28	2051.96	2300.16	3513.79	-2.30944	-1.20754	0.427753	-2.823	0.00475771	0.0243262	-1.3471	0.504762	-2.66877	0.00761285	0.0243481	-0.845524	0.504897	-1.67465	0.0940037	0.236984	-1.51567	0.504785	-3.0026	0.00267681	0.00840002
group_66	clpE	SPD_RS03860	NC_008533	731478	733736	2258	-		ATP-dependent Clp protease ATP-binding subunit	SPD_0717	4916.83	17149.3	20919.5	6404.85	7629.84	7425.4	7687.47	8389.82	7703.27	6108.56	6713.6	8130.16	9098.22	-1.94791	-0.961923	0.34123	-2.81899	0.00481749	0.0245478	-1.00195	0.430303	-2.32848	0.0198868	0.0542368	-0.853858	0.430391	-1.98391	0.0472658	0.14323	-1.03648	0.430305	-2.4087	0.0160095	0.0386702
group_1222	nusG	SPD_RS09680	NC_008533	1803280	1803816	536	-	nusG	transcription termination/antitermination protein NusG	SPD_1819	5479.12	3215.49	2067.1	9942.87	5434.66	4284.9	11139.2	5538.08	5914.06	12872.4	7894.34	6360.85	6678.59	2.14799	1.10299	0.392591	2.80951	0.00496167	0.0251965	0.868773	0.480883	1.80662	0.0708218	0.151545	1.06933	0.480964	2.2233	0.0261957	0.0944556	1.33308	0.480864	2.77226	0.00556681	0.0158148
group_896	pdxK	SPD_RS07560	NC_008533	1441511	1442284	773	-		bifunctional hydroxymethylpyrimidine kinase/phosphomethylpyrimidine kinase	SPD_1423	1483.3	1073.93	965.129	947.129	737.585	773.41	772.581	640.7	458.131	688.994	465.769	429.949	786.384	-1.78817	-0.838482	0.299391	-2.80063	0.00510034	0.0258129	-0.521419	0.305374	-1.70748	0.0877338	0.176883	-0.912739	0.307335	-2.96985	0.00297947	0.0180252	-1.15644	0.305865	-3.78089	0.000156269	0.000768535
group_826	endA	SPD_RS09380	NC_008533	1761409	1762233	824	-	endA	DNA-entry nuclease EndA	SPD_1762	1272.62	742.52	1228.02	1495.84	1575.52	1678.57	1270.06	1905.35	1597.63	1724.41	1933.78	2266.38	1557.56	1.59109	0.670013	0.2395	2.79755	0.00514924	0.0259723	0.554054	0.269249	2.05777	0.0396119	0.0950685	0.559654	0.270002	2.07278	0.0381929	0.123468	0.873079	0.269147	3.24387	0.00117917	0.00428271
group_1270	rpsE	SPD_RS01155	NC_008533	204321	204815	494	+	rpsE	30S ribosomal protein S5	SPD_0210	11613	11466.1	8171.19	32725.7	37695.1	33033.4	17215.3	11388.1	10706.9	20656.3	23083.8	16599.6	19529.5	2.1663	1.11523	0.399276	2.79314	0.0052199	0.0262401	1.72657	0.259621	6.65036	2.92383e-11	6.7473e-10	0.330772	0.259757	1.27339	0.202879	0.386192	0.948748	0.259639	3.65411	0.000258079	0.00114863
group_1611	ptsH	SPD_RS05585	NC_008533	1068906	1069169	263	-		phosphocarrier protein HPr	SPD_1040	10672.1	12464.5	10065.4	18415.3	15498.4	17147.3	12105.4	14409.5	22841.6	34404.5	35924.5	26500	19204	1.9802	0.985644	0.353585	2.78757	0.00531044	0.0266057	0.620741	0.270002	2.29902	0.0215039	0.0577027	0.571692	0.270077	2.11677	0.0342792	0.113507	1.54396	0.26998	5.71879	1.07288e-08	1.39941e-07
group_1624		SPD_RS03210	NC_008533	619147	619401	254	+		DUF3165 family protein	SPD_0594	2976.57	1985.3	1512.52	5728.9	6111.58	4382.47	2758.67	2671.68	1992.45	5623.57	6284.92	6278.47	4025.59	2.15296	1.10632	0.397642	2.78221	0.00539909	0.0269593	1.32288	0.285517	4.63328	3.5991e-06	3.23273e-05	0.195063	0.286144	0.681694	0.495432	0.686127	1.48782	0.285502	5.21125	1.87573e-07	1.82701e-06
group_1500	sufT	SPD_RS05165	NC_008533	973936	974265	329	+		metal-sulfur cluster assembly factor	SPD_0959	1857.69	847.395	885.902	1801.22	1755.8	1775.04	2766.34	2765.9	2214.02	2364.33	1990.15	1649.45	1889.44	1.76832	0.82238	0.296341	2.77512	0.0055182	0.027371	0.567971	0.325798	1.74332	0.0812773	0.167928	1.10684	0.326064	3.39454	0.000687431	0.0055438	0.738909	0.325757	2.26829	0.0233117	0.0534672
group_661	arcC, arcC1	SPD_RS10465	NC_008533	1951453	1952400	947	+	arcC	carbamate kinase	SPD_1977	854.11	673.302	1580.94	21.4714	27.213	25.3577	58.4708	188.441	373.169	247.306	171.079	630.809	404.306	-5.34782	-2.41895	0.871384	-2.77598	0.00550348	0.027371	-5.38798	0.666004	-8.09001	5.96604e-16	2.48585e-14	-2.32722	0.656488	-3.54496	0.000392677	0.00350604	-1.56421	0.653425	-2.39387	0.0166716	0.0400029
group_775	msmR, rhaS	SPD_RS08950	NC_008533	1695671	1696531	860	+		AraC family ligand binding domain-containing protein	SPD_1679	515.313	454.112	435.749	236.186	155.908	122.93	373.83	270.099	328.189	126.059	154.762	134.215	275.612	-2.22513	-1.15389	0.417253	-2.76545	0.00568445	0.0281022	-1.45414	0.298012	-4.87946	1.06377e-06	1.14795e-05	-0.52958	0.299277	-1.76953	0.0768054	0.204633	-1.75946	0.29901	-5.88428	3.99793e-09	5.55268e-08
group_1401	ssb_2	SPD_RS09110	NC_008533	1712013	1712408	395	-		single-stranded DNA-binding protein	SPD_1711	111.034	45.0965	61.2209	98.6096	81.072	56.7792	310.566	67.0013	26.6549	2797.35	800.51	922.841	448.228	7.91169	2.98399	1.07952	2.76419	0.00570641	0.0281177	0.118072	0.78273	0.150846	0.880097	0.92772	0.901779	0.784269	1.14983	0.250213	0.447341	4.3755	0.779324	5.61449	1.97146e-08	2.42392e-07
group_911	dapB	SPD_RS07375	NC_008533	1408669	1409436	767	-	dapB	4-hydroxy-tetrahydrodipicolinate reductase	SPD_1387	2968.03	4372.27	5196.57	9995.36	8934.92	9455.67	5178.98	4717.31	4303.1	9757.54	9803.4	10285.5	7080.72	1.9267	0.946132	0.342826	2.75981	0.00578355	0.0284041	1.18061	0.222746	5.30027	1.15631e-07	1.44539e-06	0.181478	0.223158	0.813228	0.416087	0.619178	1.25303	0.222741	5.62548	1.84992e-08	2.31241e-07
group_593	yfhA	SPD_RS04940	NC_008533	929793	930800	1007	+		iron ABC transporter permease	SPD_0917	1570.14	544.305	691.436	4349.96	2853.39	2319.13	710.276	1511.72	912.931	3318.91	3891.3	3715.43	2199.08	2.80088	1.48588	0.539422	2.75458	0.00587678	0.0286733	1.76135	0.446551	3.94435	8.00177e-05	0.000485937	0.157204	0.447563	0.351244	0.725405	0.834439	1.95979	0.446531	4.38893	1.13911e-05	7.83791e-05
group_2305	malA	SPD_RS10265	NC_008533	1911391	1912191	800	+		DUF1189 domain-containing protein	SPD_1937	2034.21	1680.11	2023.89	1347.13	971.73	953.671	631.676	747.483	781.322	1239.42	1532.29	1387.96	1277.57	-1.79246	-0.841944	0.305627	-2.75481	0.0058727	0.0286733	-0.809643	0.214608	-3.77266	0.000161518	0.000881008	-1.40998	0.217163	-6.49273	8.42931e-11	3.08389e-09	-0.462316	0.214407	-2.15625	0.0310641	0.0680236
group_2370		SPD_RS04755	NC_008533	895158	895562	404	+		transmembrane domain-containing protein	SPD_0884	25.6233	28.3164	61.2209	60.4381	55.5598	61.1893	232.925	184.254	236.562	79.8694	79.1115	106.446	100.96	3.24888	1.69994	0.617949	2.75094	0.00594236	0.0288989	0.745511	0.391731	1.90312	0.0570247	0.128627	2.63226	0.388518	6.77514	1.24287e-11	5.32657e-10	1.33216	0.38851	3.42889	0.000606047	0.00244374
group_1605		SPD_RS01000	NC_008533	184352	184618	266	+		IreB family regulatory phosphoprotein	SPD_0180	3537.44	4959.57	4742.82	7066.49	7218.81	7170.72	7218.75	5182.13	4473.03	8641.29	7881.98	9986.95	6506.66	1.63294	0.707468	0.258048	2.74162	0.00611379	0.029636	0.69681	0.237327	2.93608	0.00332392	0.0121607	0.350711	0.237605	1.47603	0.139937	0.314662	1.00199	0.237303	4.22242	2.4169e-05	0.000146776
group_1212	rplE	SPD_RS01130	NC_008533	201623	202165	542	+	rplE	50S ribosomal protein L5	SPD_0205	14453	11488.1	7634.6	38437.9	55284.3	36859.1	19176.5	10318.2	9349.21	25564.9	32553.9	23993.9	23759.5	2.49709	1.32025	0.482557	2.73594	0.00622029	0.0300547	1.95914	0.358334	5.46735	4.56815e-08	6.40395e-07	0.21012	0.358438	0.586211	0.557734	0.734505	1.28987	0.358343	3.59954	0.000318775	0.00138598
group_1436		SPD_RS02030	NC_008533	381228	381599	371	-		DUF956 family protein	SPD_0376	432.749	316.724	432.147	946.334	1341.94	1284.97	296.188	793.547	796.316	772.712	688.765	594.247	724.72	2.12352	1.08646	0.397755	2.73147	0.00630523	0.0303668	1.59988	0.382314	4.18472	2.85517e-05	0.000196456	0.674252	0.384095	1.75543	0.0791856	0.208383	0.801666	0.382674	2.0949	0.0361797	0.0770262
group_306	comB, lcnD_1	SPD_RS00240	NC_008533	44068	45417	1349	+	comB	competence pheromone export protein ComB	SPD_0050	133.811	115.363	172.859	38.1715	180.286	157.659	2269.82	119.346	44.9802	4056.98	1336.98	1304.66	827.576	7.51919	2.91058	1.06727	2.72713	0.0063887	0.0305715	-0.162885	1.0354	-0.157316	NA	NA	2.53173	1.03435	2.44766	NA	NA	3.9908	1.0338	3.86034	NA	NA
group_1334		SPD_RS08195	NC_008533	1562312	1562761	449	-		threonine/serine exporter family protein	SPD_1540	676.17	789.714	1044.36	414.319	376.446	426.12	591.418	644.888	709.687	373.365	436.102	466.974	579.13	-1.69603	-0.76216	0.279447	-2.72738	0.00638389	0.0305715	-1.03588	0.22077	-4.69215	2.70354e-06	2.54115e-05	-0.359715	0.222088	-1.61969	0.105298	0.256287	-0.964866	0.220649	-4.37285	1.22636e-05	8.36152e-05
group_35		SPD_RS07355	NC_008533	1401278	1403974	2696	-		cation-translocating P-type ATPase	SPD_1383	8696.26	6443.56	3374.35	17248.7	17435.6	13103.3	6955.15	8752.04	7150.18	14966.4	13817.8	12312.6	10854.7	2.0112	1.00806	0.369889	2.7253	0.00642437	0.0306441	1.367	0.328093	4.16648	3.09335e-05	0.000208073	0.302925	0.328269	0.922794	0.356115	0.558656	1.14937	0.328101	3.5031	0.000459869	0.00193222
group_740	bglK_1	SPD_RS07905	NC_008533	1504872	1505756	884	-		ROK family protein	SPD_1488	103.917	361.821	453.755	427.838	468.29	728.759	302.898	998.738	1141.16	707.277	1469	1136.66	691.676	2.68481	1.42482	0.523409	2.72219	0.00648502	0.0308348	0.827526	0.594711	1.39148	0.164081	0.29058	1.41427	0.595151	2.37632	0.0174864	0.0690252	1.8554	0.594362	3.12167	0.00179827	0.00611655
group_578	adhA, adhP	SPD_RS01445	NC_008533	263408	264427	1019	-	adhP	alcohol dehydrogenase AdhP	SPD_0265	1507.5	4224.39	10090.6	1183.32	929.776	1142.75	1524.07	4147.8	3335.2	1118.17	1324.13	1653.62	2681.78	-2.9019	-1.537	0.565129	-2.71972	0.00653363	0.0309673	-2.28012	0.574432	-3.96935	7.20703e-05	0.000446717	-0.812401	0.574394	-1.41436	0.157255	0.330368	-1.94879	0.57436	-3.39298	0.000691368	0.00273629
group_2076		SPD_RS02825	NC_008533	538185	539375	1190	-		ferric reductase-like transmembrane domain-containing protein	SPD_0527	610.689	446.77	702.239	333.205	170.081	103.085	442.844	422.946	229.899	222.287	190.362	153.19	335.633	-2.33084	-1.22085	0.449317	-2.71712	0.00658518	0.0310153	-1.5367	0.456253	-3.3681	0.000756894	0.0034197	-0.679926	0.457115	-1.48743	0.136901	0.310199	-1.63555	0.456426	-3.5834	0.000339156	0.00146609
group_777		SPD_RS09925	NC_008533	1849336	1850193	857	+		DUF975 family protein	SPD_1869	1968.72	1492.38	3543.61	785.696	468.29	509.359	851.181	2018.41	1589.3	994.999	918.188	864.064	1333.68	-2.33562	-1.22381	0.450406	-2.71712	0.0065853	0.0310153	-1.98841	0.41245	-4.82098	1.42851e-06	1.45766e-05	-0.65072	0.412427	-1.57778	0.114616	0.2742	-1.3327	0.412118	-3.23379	0.0012216	0.00442608
group_2156	mraY	SPD_RS01680	NC_008533	304565	305545	980	+	mraY	phospho-N-acetylmuramoyl-pentapeptide- transferase	SPD_0307	4333.18	4758.21	4436.71	2991.69	2582.96	3300.36	2887.11	4135.24	3321.87	2711.71	2123.65	2065.52	3304.02	-1.5547	-0.636635	0.234589	-2.71383	0.00665101	0.0311981	-0.608331	0.20884	-2.9129	0.00358089	0.012943	-0.38821	0.209239	-1.85534	0.0635473	0.178839	-0.971875	0.208944	-4.65137	3.29738e-06	2.54952e-05
group_1103	trmB	SPD_RS02575	NC_008533	486400	487035	635	+	trmB	tRNA (guanosine(46)-N7)-methyltransferase TrmB	SPD_0477	2854.15	2147.85	1051.56	7746.42	3740.08	4064.4	2197.93	2918.74	1915.82	8535.44	9173.97	7715.95	4505.19	2.64221	1.40174	0.517251	2.70999	0.00672858	0.0311981	1.35892	0.404959	3.3557	0.000791644	0.00353412	0.213863	0.405428	0.5275	0.597846	0.763208	2.06828	0.404918	5.10789	3.2577e-07	3.0733e-06
group_1031	rplA	SPD_RS02950	NC_008533	562913	563602	689	+	rplA	50S ribosomal protein L1	SPD_0551	18407.5	10339.7	6903.55	46064.2	18524.1	16053.1	23296.3	17028.8	11879.8	47049.8	49204.4	35034.6	24982.2	2.46945	1.30419	0.481205	2.71027	0.00672294	0.0311981	1.17736	0.483383	2.43567	0.0148641	0.0429598	0.550087	0.483431	1.13788	0.255171	0.45458	1.88053	0.483377	3.8904	0.000100078	0.000521237
group_2396		SPD_RS09300	NC_008533	1738237	1739100	863	-		helix-turn-helix transcriptional regulator	SPD_1745	1541.67	991.075	1116.38	4369.84	2162.86	1766.77	4156.22	2979.46	3981.58	1158.59	1488.78	2118.74	2319.33	2.20824	1.1429	0.421298	2.7128	0.0066717	0.0311981	1.18487	0.392025	3.02244	0.00250747	0.00964412	1.607	0.392196	4.09744	4.17752e-05	0.000497324	0.385257	0.392177	0.982354	0.325925	0.453514
group_2479		SPD_RS09600	NC_008533	1795794	1796000	206	-		hypothetical protein	SPD_1803	116.728	59.7791	162.055	150.3	154.774	154.351	605.796	682.576	708.021	442.65	148.829	213.818	299.973	3.22939	1.69126	0.624076	2.71003	0.00672781	0.0311981	0.469771	0.465989	1.00812	0.313399	0.464524	2.58881	0.464647	5.57156	2.52463e-08	7.01285e-07	1.27562	0.464665	2.74524	0.00604671	0.017049
group_1330		SPD_RS09550	NC_008533	1787705	1788157	452	+		universal stress protein	SPD_1793	325.985	1043.51	3269.91	142.348	125.86	183.017	660.432	705.607	731.344	285.798	550.814	560.462	715.425	-3.52628	-1.81815	0.671403	-2.70798	0.00676932	0.0312898	-3.35908	0.631898	-5.31585	1.06159e-07	1.34948e-06	-1.14268	0.630805	-1.81146	0.0700691	0.192497	-1.72809	0.630323	-2.74159	0.0061143	0.017206
group_130	yheS_1	SPD_RS05355	NC_008533	1006900	1008801	1901	+		ABC-F family ATP-binding cassette domain-containing protein	SPD_0998	5316.84	5719.92	3453.58	3369.43	3761.06	3481.17	2125.08	1846.72	2147.39	3478.65	2857.9	2451.04	3334.06	-1.70386	-0.768809	0.284886	-2.69865	0.00696208	0.0320814	-0.451045	0.240071	-1.8788	0.0602718	0.134736	-1.24493	0.240921	-5.16736	2.37419e-07	5.65283e-06	-0.723558	0.240126	-3.01325	0.00258468	0.00815648
group_942	yfiC	SPD_RS07260	NC_008533	1379243	1379992	749	-		tRNA1(Val) (adenine(37)-N6)-methyltransferase	SPD_1365	1547.36	1690.6	3666.05	4321.33	3594.38	3661.43	3365.42	3946.8	3018.67	4341.81	4139.51	3835.76	3427.43	1.6567	0.728314	0.270811	2.68939	0.00715832	0.0328842	0.74939	0.331047	2.2637	0.0235926	0.0624143	0.584981	0.331352	1.76544	0.07749	0.205726	0.838773	0.331037	2.53378	0.011284	0.0288973
group_1243		SPD_RS04450	NC_008533	846775	847293	518	+		ClbS/DfsB family four-helix bundle protein	SPD_0829	1113.19	735.178	370.926	1895.05	1809.66	1528.08	1226.93	971.519	981.234	1518.48	1312.76	1245.88	1225.74	1.86944	0.902607	0.336296	2.68396	0.00727548	0.0333199	1.2299	0.354327	3.47108	0.000518362	0.00241473	0.512006	0.355417	1.44058	0.149704	0.323973	0.869707	0.35443	2.45382	0.0141348	0.0349316
group_2468		SPD_RS10630	NC_008533	1986007	1986594	587	+		hypothetical protein	SPD_2009	479.725	564.231	1098.37	89.862	68.0324	100.88	248.261	374.789	579.744	103.926	272.935	194.38	347.928	-3.16621	-1.66276	0.621191	-2.67672	0.00743463	0.0339447	-3.0446	0.484578	-6.28299	3.32117e-10	6.38687e-09	-0.829498	0.48209	-1.72063	0.0853185	0.220271	-1.89879	0.481676	-3.94204	8.07922e-05	0.000429746
group_42	pepN	SPD_RS03770	NC_008533	712169	714715	2546	+		M1 family metallopeptidase	SPD_0700	39485.5	32594.3	43592.9	27078.7	23277.3	28939.8	31070	24832.4	25757	24387.1	31740	33384.3	30511.6	-1.38532	-0.470216	0.175964	-2.67224	0.00753475	0.0342969	-0.544599	0.208701	-2.60947	0.0090682	0.0282214	-0.502144	0.208757	-2.4054	0.0161546	0.0645259	-0.369723	0.208696	-1.77158	0.076464	0.142479
group_2626	cps2D, cpsD	SPD_RS01730	NC_008533	316634	317314	680	+		tyrosine-protein kinase	SPD_0318	11480.7	9330.79	5956.43	15946.9	18189	13066.9	10148	13540.5	10773.6	29529.5	28065.3	22398.6	15702.2	2.0128	1.0092	0.378041	2.66955	0.00759529	0.0344674	0.81768	0.282831	2.89106	0.00383949	0.0136475	0.363705	0.282949	1.28541	0.198649	0.382508	1.57867	0.282811	5.58208	2.37658e-08	2.8519e-07
group_640	acoA	SPD_RS05525	NC_008533	1053824	1054792	968	-		thiamine pyrophosphate-dependent dehydrogenase E1 component subunit alpha	SPD_1028	2142.39	1475.6	1202.81	2283.13	1923.05	2085.4	5191.44	3226.53	4503.01	2975.37	4441.62	2081.71	2794.34	1.98351	0.988057	0.370575	2.66628	0.00766948	0.0346986	0.382303	0.343598	1.11265	0.26586	0.414113	1.42091	0.343659	4.13466	3.55487e-05	0.000437074	0.976699	0.343495	2.84342	0.00446329	0.013076
group_1048	graR	SPD_RS07690	NC_008533	1462370	1463047	677	-		response regulator transcription factor	SPD_1446	387.197	770.836	828.282	260.838	319.752	336.817	239.634	284.756	453.134	432.064	433.136	482.247	435.724	-1.83308	-0.87427	0.328677	-2.65997	0.00781484	0.0352494	-1.11009	0.356358	-3.11511	0.00183878	0.00747471	-1.0213	0.359004	-2.84481	0.00444381	0.0241586	-0.555866	0.355713	-1.56268	0.118127	0.205038
group_2093		SPD_RS05785	NC_008533	1112394	1112648	254	-		type II toxin-antitoxin system RelE/ParE family toxin	SPD_1081	341.644	240.165	97.2331	1732.83	1456.46	792.153	462.015	255.442	224.901	828.524	522.631	298.049	604.337	3.21471	1.68469	0.633758	2.65825	0.00785478	0.0353228	2.53951	0.541798	4.6872	2.76971e-06	2.54881e-05	0.463691	0.544675	0.851317	0.394593	0.593671	1.26707	0.542235	2.33675	0.0194522	0.0458778
group_199	pyrG	SPD_RS02375	NC_008533	444554	446161	1607	+		CTP synthase	SPD_0442	5782.33	4830.57	5801.58	3657.3	2976.42	3541.26	2889.03	2830.8	4026.56	4491.93	4416.9	4408.25	4137.74	-1.48094	-0.56651	0.213792	-2.64981	0.00805361	0.0361082	-0.689485	0.197743	-3.48678	0.000488881	0.00229881	-0.751609	0.19826	-3.79102	0.000150028	0.00150028	-0.301169	0.197666	-1.52363	0.127602	0.21775
group_353		SPD_RS06110	NC_008533	1178731	1180035	1304	+		HD domain-containing protein	SPD_1145	1957.34	2787.6	3666.05	686.291	576.575	539.678	1712.91	1976.54	2227.35	538.878	819.299	1020.96	1542.45	-2.49996	-1.32191	0.499208	-2.64801	0.00809677	0.0361931	-2.22101	0.315603	-7.03736	1.95919e-12	4.98099e-11	-0.506173	0.315312	-1.60531	0.108426	0.261899	-1.81889	0.315321	-5.76838	8.00363e-09	1.08157e-07
group_163	yheI	SPD_RS08650	NC_008533	1637763	1639508	1745	-		ABC transporter ATP-binding protein	SPD_1622	5249.93	5387.46	8704.17	4318.94	3816.62	3147.11	3020.35	2753.33	2820.42	4633.39	4560.29	5448.19	4488.35	-1.67972	-0.748219	0.282726	-2.64645	0.00813425	0.036252	-0.776314	0.247675	-3.13441	0.00172202	0.00701909	-1.16869	0.248205	-4.70857	2.49462e-06	4.56332e-05	-0.400158	0.247621	-1.61601	0.106092	0.187663
group_2470	cibB	SPD_RS00735	NC_008533	137368	137520	152	-	cibB	fratricide two-peptide bacteriocin subunit CibB	SPD_0132	37.0114	6.29254	10.8037	30.2191	13.0395	8.26882	250.178	10.469	4.9978	1137.42	186.901	117.553	151.096	10.7757	3.42971	1.30194	2.63432	0.00843059	0.0374609	-0.0879906	1.25314	-0.0702159	0.944022	0.967897	2.2911	1.24771	1.83624	0.0663217	0.184227	4.72248	1.24317	3.79874	0.000145434	0.00072717
group_2149		SPD_RS03790	NC_008533	717283	718212	929	+		peptidase U32 family protein	SPD_0704	5490.5	4620.82	4706.8	3168.23	1957.63	2464.11	4416.94	3833.73	3675.05	2827.18	2463.34	2692.16	3526.37	-1.61736	-0.693637	0.263525	-2.63215	0.00848461	0.0374779	-0.965749	0.216062	-4.46977	7.83044e-06	6.38351e-05	-0.313173	0.216292	-1.44792	0.147639	0.321888	-0.892797	0.216043	-4.13249	3.58851e-05	0.000204668
group_2266	infC	SPD_RS04560	NC_008533	862849	863379	530	+	infC	translation initiation factor IF-3	SPD_0847	10151.1	4828.48	2355.2	17497.6	7912.74	6715.38	19802.4	9778	7135.19	23390.2	21632.1	14356.8	12129.6	2.46495	1.30156	0.494373	2.63275	0.00846963	0.0374779	0.889603	0.573095	1.55228	0.120596	0.228113	1.08238	0.573137	1.88852	0.058956	0.169414	1.77584	0.573079	3.09878	0.0019432	0.00652079
group_1467	rsfS	SPD_RS08265	NC_008533	1576688	1577041	353	-	rsfS	ribosome silencing factor	SPD_1554	1366.58	1162.02	929.117	2919.32	1879.4	2166.43	1705.24	1474.03	1560.98	1574.29	1613.88	1666.57	1668.15	1.59428	0.672903	0.255828	2.6303	0.00853108	0.037572	1.00557	0.230237	4.36753	1.2566e-05	9.56805e-05	0.45138	0.231316	1.95136	0.0510145	0.150931	0.485244	0.230418	2.10593	0.0352101	0.0755581
group_1292	rlmH	SPD_RS10940	NC_008533	2043245	2043724	479	-	rlmH	23S rRNA (pseudouridine(1915)-N(3))-methyltransferase RlmH	SPD_2067	807.134	438.38	687.834	3009.98	1328.9	1044.08	1069.73	1044.8	701.357	1521.37	1222.27	1132.49	1167.36	2.08408	1.05941	0.403333	2.62664	0.00862335	0.0378666	1.47848	0.424257	3.48487	0.000492374	0.00230081	0.544212	0.425334	1.27949	0.200723	0.385019	1.00479	0.424371	2.36771	0.0178987	0.0424811
group_2415	rpsT	SPD_RS03945	NC_008533	745347	745583	236	-	rpsT	30S ribosomal protein S20	SPD_0732	16162.6	7459.81	5625.12	34414	8377.63	5910	29468.3	23326.9	17950.4	54163	37669	31861.2	22699	2.77083	1.47032	0.56178	2.61725	0.00886409	0.0388096	0.735476	0.615679	1.19458	0.232252	0.375408	1.27419	0.615695	2.06952	0.0384975	0.123919	2.08022	0.615666	3.37882	0.000727986	0.00286353
group_1723		SPD_RS08485	NC_008533	1607918	1608121	203	+		CsbD family protein	SPD_1591	1370.85	963.807	6078.87	2295.06	2935.03	2249.12	30589.8	14457.6	22591.7	10248.3	7661.95	7178.63	9051.73	3.97202	1.98987	0.764744	2.60202	0.00926777	0.0404584	-0.16788	0.586192	-0.28639	0.774579	0.860007	3.00904	0.586082	5.13417	2.83394e-07	6.53986e-06	1.57817	0.586086	2.69273	0.00708692	0.0192579
group_253	purF	SPD_RS00260	NC_008533	50314	51756	1442	+	purF	amidophosphoribosyltransferase	SPD_0053	19.9292	29.3652	129.644	32.6048	124.726	268.461	846.389	201.004	693.028	25.0193	38.5669	988.56	283.108	6.08032	2.60415	1.00229	2.5982	0.00937149	0.040792	1.27357	1.17241	1.08628	0.277354	0.426262	3.30464	1.17188	2.81994	0.00480325	0.0257317	2.57871	1.17162	2.20098	0.0277372	0.0619252
group_17	mfd	SPD_RS00030	NC_008533	4756	8265	3509	+	mfd	transcription-repair coupling factor	SPD_0006	6247.81	3780.77	1530.52	10348.4	8204.14	6997.08	6520.93	5732.8	5199.37	7165.15	7361.82	8499.95	6465.73	1.9027	0.928048	0.357635	2.59496	0.00946017	0.0410583	1.14299	0.421587	2.71115	0.00670503	0.0220077	0.593248	0.421748	1.40664	0.159534	0.332362	0.993044	0.421594	2.35545	0.0185004	0.0438397
group_1322	ctsR	SPD_RS10705	NC_008533	2002896	2003354	458	-		CtsR family transcriptional regulator	SPD_2023	2656.28	3650.72	1739.39	796.034	1196.24	1072.19	2686.78	1827.88	1367.73	1011.36	952.305	807.601	1647.04	-2.06227	-1.04423	0.403514	-2.58785	0.00965781	0.0417945	-1.39426	0.349553	-3.9887	6.64376e-05	0.000415235	-0.452954	0.349728	-1.29516	0.195265	0.379401	-1.53991	0.34962	-4.40451	1.06021e-05	7.32863e-05
group_853	pnuC	SPD_RS08745	NC_008533	1653879	1654685	806	-	pnuC	nicotinamide riboside transporter PnuC	SPD_1640	86.8345	59.7791	226.877	15.1095	24.9452	19.8452	51.761	77.4703	48.312	47.1518	21.2612	56.9255	61.3561	-3.08166	-1.62371	0.627705	-2.58674	0.00968887	0.0418077	-2.60723	0.62054	-4.20156	2.65085e-05	0.000183238	-1.05067	0.617587	-1.70124	0.0888972	0.227553	-1.54865	0.611241	-2.53362	0.0112892	0.0288973
group_469	rlmI	SPD_RS06475	NC_008533	1240483	1241646	1163	-		class I SAM-dependent rRNA methyltransferase	SPD_1212	7746.78	4846.3	3752.48	4248.96	3355.13	3734.75	3028.98	3103	2900.39	3541.2	3968.93	4012.09	4019.92	-1.53814	-0.621191	0.240284	-2.58523	0.00973129	0.0418698	-0.528744	0.271488	-1.94758	0.0514658	0.118222	-0.856799	0.271939	-3.1507	0.00162878	0.011311	-0.505441	0.271485	-1.86176	0.0626365	0.119535
group_344	rsmB, sun	SPD_RS08215	NC_008533	1566367	1567680	1313	-	rsmB	16S rRNA (cytosine(967)-C(5))-methyltransferase RsmB	SPD_1544	1634.2	1718.91	2239.96	2643.37	3842.7	3806.96	2477.82	1984.91	2473.91	2752.13	2727.86	3091.56	2616.19	1.5404	0.623303	0.241497	2.581	0.00985147	0.0422651	0.883335	0.22739	3.88467	0.000102468	0.000598065	0.314389	0.228141	1.37805	0.168188	0.343241	0.61918	0.227448	2.72229	0.00648305	0.0179752
group_2071	cglB, comGB	SPD_RS09890	NC_008533	1841127	1842143	1016	-	comGB	competence type IV pilus assembly protein ComGB	SPD_1862	21.3528	8.39005	21.6074	4.77143	22.6775	19.2939	115.024	14.6565	11.6615	568.708	176.518	289.256	106.16	8.02187	3.00394	1.16935	2.56888	0.0102026	0.0436462	-0.0952495	0.934808	-0.101892	0.918842	0.952806	1.51545	0.931865	1.62626	0.103895	0.255337	4.3637	0.920313	4.74154	2.12104e-06	1.71976e-05
group_2607		SPD_RS00655	NC_008533	123810	124184	374	+		SPH_0224 family bacteriocin-like peptide	SPD_0121	52.6701	46.1453	187.264	458.058	448.447	490.617	67.0976	123.534	126.611	363.742	303.591	234.181	241.83	3.10803	1.636	0.638881	2.56073	0.0104454	0.0444301	2.34523	0.520658	4.50435	6.65756e-06	5.52885e-05	0.198685	0.529565	0.375185	0.707523	0.827367	1.71226	0.521163	3.28546	0.00101815	0.00378024
group_1288	luxS	SPD_RS01690	NC_008533	308503	308985	482	-		S-ribosylhomocysteine lyase	SPD_0309	2234.92	2359.7	4494.33	1157.87	710.939	748.053	1978.42	2108.45	2463.91	1248.08	1384.45	1348.63	1853.15	-2.07358	-1.05212	0.410753	-2.56145	0.0104237	0.0444301	-1.79446	0.324066	-5.53732	3.07134e-08	4.51668e-07	-0.470217	0.324054	-1.45105	0.146766	0.32048	-1.18841	0.323799	-3.67021	0.00024235	0.0010897
group_1398	rpsH	SPD_RS01140	NC_008533	202737	203135	398	+	rpsH	30S ribosomal protein S8	SPD_0207	18485.8	9233.25	5639.52	23489.8	29669.5	21522.1	24881.7	9350.87	8962.71	38869.4	57719.8	45695.4	24460	2.59945	1.37821	0.53945	2.55484	0.0106238	0.0450604	1.16245	0.494492	2.35079	0.0187337	0.0515605	0.372697	0.49455	0.753607	0.451085	0.648111	2.09241	0.494483	4.23151	2.32131e-05	0.000142121
group_1604		SPD_RS00035	NC_008533	8323	8589	266	+		RNA-binding S4 domain-containing protein	SPD_0007	1259.81	864.175	118.841	3037.02	2040.97	1501.62	2548.75	1427.97	1427.7	1678.22	1414.12	1378.71	1558.16	2.43832	1.28589	0.50449	2.54889	0.0108067	0.0455774	1.54832	0.623155	2.48465	0.0129678	0.0383664	1.2649	0.623478	2.02878	0.042481	0.131928	0.990935	0.623232	1.58999	0.111836	0.196204
group_107	aliA, sarA_1	SPD_RS01815	NC_008533	332641	334623	1982	+		peptide ABC transporter substrate-binding protein	SPD_0334	8141.09	5041.37	3053.84	3002.82	2902.72	1998.85	4058.45	1924.19	1149.49	3590.27	3404.27	2321.45	3382.4	-2.00049	-1.00035	0.392391	-2.54937	0.0107917	0.0455774	-1.03901	0.486089	-2.1375	0.0325574	0.0814024	-1.18661	0.486388	-2.43963	0.0147023	0.0599279	-0.801995	0.486063	-1.64998	0.098947	0.177536
group_1016	liaF	SPD_RS01900	NC_008533	354503	355201	698	+	liaF	cell wall-active antibiotics response protein LiaF	SPD_0350	1733.84	5854.16	4479.93	763.429	1325.5	1188.51	4135.13	1938.85	1872.51	940.149	1254.91	1725.81	2267.73	-2.39084	-1.25752	0.49512	-2.53982	0.0110908	0.0466439	-1.88031	0.489121	-3.84425	0.00012092	0.000694942	-0.602195	0.489128	-1.23116	0.218263	0.408222	-1.62158	0.489054	-3.31574	0.000914016	0.00344478
group_664	metA, metAA	SPD_RS07475	NC_008533	1425128	1426072	944	-	metA	homoserine O-succinyltransferase	SPD_1406	1823.52	1999.98	2477.64	2898.65	4083.08	4488.87	2287.07	2688.43	2229.02	4399.55	4672.52	3989.88	3169.85	1.68055	0.748936	0.295422	2.53514	0.0112402	0.0469479	0.866941	0.226352	3.83006	0.000128111	0.000733457	0.195317	0.227097	0.860057	0.389758	0.589351	1.05415	0.226321	4.65776	3.19669e-06	2.48448e-05
group_1008		SPD_RS07795	NC_008533	1482567	1483268	701	-		ABC transporter ATP-binding protein	SPD_1466	637.736	771.885	3248.31	124.057	683.726	540.23	573.205	747.483	967.907	204.004	120.645	175.867	732.921	-3.3772	-1.75583	0.692742	-2.5346	0.0112574	0.0469479	-1.78591	0.679262	-2.6292	0.0085586	0.0268575	-1.02315	0.67959	-1.50553	0.132187	0.302718	-3.21668	0.680493	-4.72699	2.27876e-06	1.83771e-05
group_542	pepA, pepA_2	SPD_RS08780	NC_008533	1660981	1662045	1064	-	pepA	glutamyl aminopeptidase	SPD_1647	3991.54	8136.25	16788.9	2435.02	3478.72	4666.37	6014.82	5401.98	7699.94	2175.72	2277.42	3298.44	5530.43	-2.31631	-1.21183	0.477799	-2.53628	0.0112038	0.0469479	-1.44996	0.471602	-3.07454	0.00210826	0.00832208	-0.596532	0.471651	-1.26478	0.205952	0.39006	-1.89872	0.471651	-4.02569	5.68083e-05	0.000315601
group_186	pavA, rqcH	SPD_RS04595	NC_008533	868728	870383	1655	-	pavA	Rqc2 family fibronectin-binding protein PavA	SPD_0854	4212.19	4363.88	2495.65	2427.86	1966.7	2012.08	3636.69	2051.91	2380.62	2089.11	2160.24	2494.54	2690.96	-1.56682	-0.647838	0.256074	-2.52988	0.01141	0.04732	-0.790898	0.299449	-2.64117	0.0082619	0.0260354	-0.456958	0.299779	-1.52431	0.12743	0.295807	-0.716653	0.299433	-2.39337	0.0166945	0.0400029
group_804		SPD_RS07710	NC_008533	1465251	1466093	842	-		metallophosphoesterase family protein	SPD_1449	1602.88	1780.79	3273.52	1276.36	1530.16	1530.28	841.596	1316.99	1729.24	733.259	685.304	841.849	1428.52	-1.90328	-0.928485	0.366978	-2.53009	0.0114034	0.04732	-0.615457	0.349578	-1.76057	0.0783114	0.16308	-0.774303	0.350344	-2.21012	0.0270965	0.0961135	-1.55549	0.349982	-4.44449	8.81016e-06	6.26315e-05
group_656		SPD_RS08320	NC_008533	1583935	1584888	953	+		aromatic acid exporter family protein	SPD_1564	899.663	996.319	1112.78	271.176	407.628	377.058	609.63	852.173	476.457	106.813	136.962	184.661	535.943	-2.64165	-1.40144	0.554284	-2.52838	0.0114591	0.047392	-1.50814	0.31526	-4.78378	1.72028e-06	1.68655e-05	-0.634624	0.315942	-2.00867	0.0445722	0.136725	-2.80476	0.31813	-8.8164	1.18196e-18	6.33194e-17
group_423	sufS	SPD_RS04095	NC_008533	774722	775948	1226	+		cysteine desulfurase	SPD_0764	7516.17	6005.18	7721.03	5045	4710.68	3744.12	2910.12	2834.99	3370.18	5024.07	6120.76	5331.1	5027.78	-1.62957	-0.704492	0.279378	-2.52164	0.0116809	0.0481756	-0.653505	0.195988	-3.33441	0.000854793	0.00376633	-1.21997	0.196651	-6.20376	5.51291e-10	1.83764e-08	-0.365842	0.195943	-1.86708	0.0618901	0.118867
group_179	rnj1	SPD_RS00715	NC_008533	134636	136315	1679	-		ribonuclease J	SPD_0130	10848.6	13857.2	14250.1	8619.59	6333.25	7131.58	7012.66	8241.16	11113.4	9513.12	8689.91	11561.9	9764.37	-1.49408	-0.579259	0.22998	-2.51873	0.0117778	0.0481761	-0.818714	0.247711	-3.30512	0.00094936	0.00412765	-0.563082	0.24784	-2.27196	0.0230891	0.0855153	-0.388046	0.24768	-1.56672	0.11718	0.203909
group_2176		SPD_RS02890	NC_008533	552956	553789	833	+		metallophosphoesterase family protein	SPD_0539	2230.65	2471.92	1483.71	842.158	1106.09	937.133	1787.67	1503.34	1702.58	858.355	893.96	923.767	1395.11	-1.76147	-0.816778	0.324166	-2.51962	0.011748	0.0481761	-1.104	0.231935	-4.75995	1.93637e-06	1.86189e-05	-0.312348	0.232353	-1.34428	0.178856	0.357812	-1.21274	0.232014	-5.22702	1.72263e-07	1.71122e-06
group_1443	rplL	SPD_RS06345	NC_008533	1214853	1215221	368	-	rplL	50S ribosomal protein L7/L12	SPD_1187	37486.9	21347.4	6154.5	121641	61052.3	43564.6	41015.8	27880.9	17424	85308.2	81696	43898.8	49039.2	2.68481	1.42482	0.565673	2.51881	0.0117752	0.0481761	1.79957	0.605193	2.97356	0.00294372	0.0110389	0.409406	0.605219	0.67646	0.498749	0.687786	1.69818	0.605193	2.80602	0.00501575	0.0144407
group_743	galK_1, mvk	SPD_RS01880	NC_008533	350624	351502	878	+	mvk	mevalonate kinase	SPD_0346	606.418	789.714	738.252	1012.34	987.037	1254.1	726.571	919.174	959.577	1086.42	1318.2	1341.68	978.29	1.50185	0.586744	0.233226	2.51577	0.0118772	0.0484498	0.609085	0.215911	2.821	0.00478737	0.0164999	0.285984	0.217858	1.31271	0.189282	0.37135	0.813072	0.215788	3.76793	0.000164609	0.000803966
group_1060	tenA_1	SPD_RS03350	NC_008533	644188	644856	668	+		TenA family protein	SPD_0622	190.751	145.777	410.54	815.12	847.004	655.442	208.003	372.695	241.56	548.501	962.194	734.015	510.967	2.42304	1.27682	0.507748	2.51467	0.0119143	0.0484688	1.65587	0.425004	3.89612	9.77475e-05	0.000572739	0.156644	0.428991	0.365144	0.715004	0.8314	1.61049	0.425028	3.78914	0.000151171	0.00074591
group_750	pdxS	SPD_RS06925	NC_008533	1315900	1316775	875	-	pdxS	pyridoxal 5'-phosphate synthase lyase subunit PdxS	SPD_1297	2774.43	5889.82	8808.6	4237.03	2572.76	3963.52	3670.24	3398.22	3793.33	2616.44	2529.59	3186.9	3953.41	-1.74827	-0.805929	0.321724	-2.50503	0.0122442	0.0496754	-0.696845	0.385344	-1.80837	0.0705486	0.151202	-0.684951	0.385575	-1.77644	0.07566	0.202432	-1.06731	0.385391	-2.76942	0.00561566	0.0159234
group_2417	dhfR, folA	SPD_RS07450	NC_008533	1420393	1420899	506	-		dihydrofolate reductase	SPD_1401	4600.81	5774.45	4109	1557.87	2071.02	2050.67	3902.21	3486.16	3773.34	3265.02	2750.11	2772.23	3342.74	-1.69647	-0.762538	0.305075	-2.49951	0.0124365	0.050319	-1.35159	0.204027	-6.62457	3.48256e-11	7.91491e-10	-0.376977	0.204173	-1.84636	0.0648396	0.181116	-0.7226	0.203826	-3.54518	0.000392339	0.00168145
group_326	gid, trmFO	SPD_RS04470	NC_008533	849336	850670	1334	+	trmFO	methylenetetrahydrofolate--tRNA-(uracil(54)- C(5))-methyltransferase (FADH(2)-oxidizing) TrmFO	SPD_0833	4734.62	3655.97	3111.46	940.768	2849.99	2502.7	2409.76	1760.88	2902.05	949.772	1161.46	972.824	2329.35	-2.09828	-1.06921	0.428347	-2.49613	0.0125557	0.050664	-0.870135	0.398899	-2.18134	0.029158	0.0747642	-0.701766	0.399214	-1.75787	0.0787699	0.208019	-1.89928	0.399175	-4.75801	1.95508e-06	1.62024e-05
group_13	purL	SPD_RS00255	NC_008533	46496	50221	3725	+		phosphoribosylformylglycinamidine synthase	SPD_0052	35.5879	70.2667	255.687	62.8239	201.263	423.364	1071.64	337.1	1429.37	84.6808	74.6615	1770.71	484.763	5.06744	2.34126	0.940788	2.48861	0.0128242	0.051039	0.939535	1.0929	0.859674	0.389969	0.539877	2.98492	1.09254	2.73209	0.00629343	0.0309513	2.42881	1.09233	2.22351	0.0261812	0.0591442
group_880		SPD_RS02980	NC_008533	567934	568719	785	+		ABC transporter permease	SPD_0556	4392.97	6023.01	16086.7	642.553	675.789	781.128	3053.9	4847.13	7550	527.33	682.831	637.751	3825.09	-4.09959	-2.03548	0.817869	-2.48876	0.012819	0.051039	-3.65732	0.47928	-7.63087	2.3318e-14	7.94933e-13	-0.777952	0.478842	-1.62465	0.104236	0.255337	-3.84122	0.479372	-8.01302	1.11926e-15	4.41811e-14
group_1033		SPD_RS05245	NC_008533	989685	990374	689	-		gamma-glutamyl-gamma-aminobutyrate hydrolase family protein	SPD_0974	1211.41	1647.6	1195.61	950.31	1038.06	1157.08	507.066	1000.83	633.054	650.502	648.715	676.627	943.072	-1.67628	-0.745267	0.299433	-2.48893	0.0128129	0.051039	-0.368147	0.2823	-1.3041	0.1922	0.323569	-0.927703	0.284254	-3.26365	0.00109988	0.00829056	-1.03905	0.282744	-3.67487	0.000237968	0.00108167
group_1220	atpH	SPD_RS07125	NC_008533	1353833	1354369	536	-		F0F1 ATP synthase subunit delta	SPD_1338	7678.45	6828.45	4152.22	12156	10284.2	10652.4	10742.3	5251.23	7606.65	13858.8	19987.5	23563	11063.4	2.03806	1.02719	0.412894	2.4878	0.0128538	0.051039	0.825937	0.344849	2.39507	0.0166172	0.0469413	0.338521	0.344992	0.981244	0.326472	0.52636	1.62076	0.344824	4.70025	2.59844e-06	2.07322e-05
group_1231	gph_2	SPD_RS08295	NC_008533	1580464	1580991	527	-		YqeG family HAD IIIA-type phosphatase	SPD_1560	3042.06	2942.81	1235.22	1471.19	1391.26	1788.27	1569.13	1084.58	1146.16	1351.04	1476.42	1825.78	1693.66	-1.65491	-0.726753	0.291777	-2.49078	0.0127463	0.051039	-0.637054	0.351551	-1.81212	0.0699675	0.150792	-0.927632	0.352368	-2.63257	0.00847418	0.0384027	-0.636092	0.351552	-1.80938	0.0703918	0.132648
group_38	adhE	SPD_RS09765	NC_008533	1819230	1821881	2651	-	adhE	bifunctional acetaldehyde-CoA/alcohol dehydrogenase	SPD_1834	18575.5	28832.4	13587.4	7444.23	4568.94	2189.58	3427.73	11015.4	3881.62	9483.29	20858.2	3647.4	10626	-2.7511	-1.46001	0.586495	-2.48938	0.0127966	0.051039	-2.10263	0.661728	-3.17749	0.00148557	0.00617117	-1.73513	0.661793	-2.62186	0.00874517	0.0392747	-0.843688	0.661687	-1.27505	0.20229	0.312176
group_410	pepS	SPD_RS01405	NC_008533	256297	257538	1241	+		aminopeptidase	SPD_0258	4377.31	5510.17	8588.93	2469.22	5133.05	4541.24	3743.09	3574.1	3893.28	4420.72	3779.55	3101.75	4427.7	-1.59838	-0.67661	0.272434	-2.48357	0.0130071	0.0515109	-0.604539	0.341735	-1.76903	0.0768896	0.161082	-0.719974	0.342002	-2.10517	0.0352763	0.116296	-0.708402	0.341748	-2.07288	0.0381835	0.0809906
group_116	ligA	SPD_RS05370	NC_008533	1011018	1012976	1958	+	ligA	NAD-dependent DNA ligase LigA	SPD_1001	3612.89	3739.87	4155.82	6377.02	5327.51	6031.28	3491.95	4819.91	5340.98	5706.33	7175.42	7311.92	5257.57	1.49469	0.579843	0.233816	2.47991	0.0131415	0.0519054	0.62463	0.213847	2.92092	0.00348999	0.0127063	0.246599	0.214232	1.15109	0.249697	0.446951	0.812073	0.213826	3.79782	0.000145974	0.000727446
group_627	axeA	SPD_RS08000	NC_008533	1526948	1527928	980	-		acetylxylan esterase	SPD_1506	727.417	14764.4	13925.9	77.1382	77.1034	89.8545	18653.1	13890.2	1552.65	381.064	250.685	223.537	3319.15	-8.47821	-3.08376	1.24625	-2.47443	0.013345	0.052534	-6.91287	0.869307	-7.95217	1.8328e-15	7.23472e-14	0.213018	0.86623	0.245914	0.805749	0.887409	-5.10457	0.867073	-5.88713	3.92959e-09	5.50877e-08
group_797	rlmA, rrmA	SPD_RS10215	NC_008533	1900005	1900853	848	+		putative RNA methyltransferase	SPD_1929	846.992	733.081	1253.23	574.162	416.132	372.097	427.508	688.857	919.594	282.911	321.391	332.297	597.354	-1.96169	-0.972096	0.392968	-2.47373	0.013371	0.052534	-1.05249	0.347413	-3.02951	0.00244947	0.00944526	-0.474347	0.348321	-1.36181	0.173258	0.351674	-1.59155	0.348049	-4.57279	4.81279e-06	3.55625e-05
group_1303	nrdI	SPD_RS00890	NC_008533	164486	164956	470	+	nrdI	class Ib ribonucleoside-diphosphate reductase assembly flavoprotein NrdI	SPD_0160	1430.63	1248.02	1426.09	640.167	477.361	472.976	838.72	711.889	1066.2	347.384	153.773	129.124	745.194	-2.54826	-1.34951	0.547943	-2.46287	0.013783	0.0540104	-1.36781	0.379495	-3.6043	0.000313	0.00158615	-0.648793	0.38004	-1.70717	0.0877907	0.225672	-2.7097	0.381179	-7.10874	1.17108e-12	3.02865e-11
group_597	thiY	SPD_RS10715	NC_008533	2004201	2005208	1007	-		ABC transporter substrate-binding protein	SPD_2025	804.287	553.743	914.712	1518.11	1107.23	848.381	1036.18	1051.08	969.572	1301.97	1973.34	1708.23	1148.9	1.69358	0.760072	0.309235	2.45791	0.0139748	0.0546189	0.616842	0.300357	2.05369	0.0400053	0.0955829	0.432877	0.301498	1.43576	0.151071	0.324758	1.13848	0.300165	3.79284	0.000148932	0.000737287
group_965	apaH	SPD_RS05685	NC_008533	1086803	1087531	728	-		metallophosphoesterase family protein	SPD_1061	1504.66	1493.43	889.503	1748.73	3358.53	3288.23	1792.47	1846.72	1790.88	1717.67	1951.58	2126.61	1959.08	1.67978	0.748277	0.30472	2.45562	0.0140642	0.0546918	1.10709	0.310139	3.56965	0.00035746	0.0017873	0.47816	0.310854	1.53821	0.123997	0.290164	0.572472	0.310254	1.84517	0.0650126	0.123755
group_673	nrnA	SPD_RS06150	NC_008533	1183111	1184046	935	+		bifunctional oligoribonuclease/PAP phosphatase NrnA	SPD_1153	1995.77	1901.4	2023.89	1516.52	1051.67	1339.55	1671.69	1185.09	1629.28	903.582	773.81	881.651	1406.16	-1.6224	-0.698128	0.284306	-2.45555	0.0140667	0.0546918	-0.599436	0.215584	-2.78052	0.00542714	0.0182937	-0.398277	0.21648	-1.83979	0.0657997	0.183116	-1.2102	0.216	-5.60279	2.10933e-08	2.57235e-07
group_387	pyrC	SPD_RS05540	NC_008533	1056592	1057860	1268	-		dihydroorotase	SPD_1030	2408.59	4195.03	3669.65	1213.53	1936.09	2417.8	2077.15	2414.14	2965.36	1196.12	1657.39	2111.8	2355.22	-1.71366	-0.777078	0.316595	-2.45448	0.0141088	0.0547128	-0.883453	0.349869	-2.5251	0.0115665	0.0346303	-0.462411	0.350155	-1.32059	0.186638	0.368802	-1.04837	0.349911	-2.99612	0.00273442	0.00852731
group_2074		SPD_RS03730	NC_008533	706651	707526	875	+		hypothetical protein	SPD_0692	1964.45	1752.47	2996.22	1303.4	775.57	1212.21	361.369	213.567	244.892	1364.52	1080.86	1213.02	1206.88	-2.58936	-1.3726	0.559548	-2.45305	0.0141652	0.0547891	-1.0263	0.323476	-3.17272	0.00151018	0.00624043	-3.02422	0.32891	-9.19468	3.76126e-20	4.02992e-18	-0.873742	0.323415	-2.70161	0.00690044	0.0188537
group_487		SPD_RS08505	NC_008533	1609875	1611026	1151	-		XRE family transcriptional regulator	SPD_1594	1154.47	1311.99	1267.63	3054.51	2806.34	2205.02	1265.27	841.704	1111.18	8025.43	6045.6	6428.88	2959.84	2.8377	1.50472	0.614344	2.44932	0.0143127	0.0552167	1.11109	0.23112	4.80742	1.52893e-06	1.53919e-05	-0.211834	0.232946	-0.90937	0.363155	0.56449	2.45681	0.230905	10.6399	1.94252e-26	2.02099e-24
group_716		SPD_RS04275	NC_008533	814565	815470	905	-		permease	SPD_0798	2064.1	3418.95	7450.94	2055.69	1741.63	2098.08	2824.81	3128.12	2767.11	1039.26	1506.09	2297.38	2699.35	-1.99321	-0.995092	0.406599	-2.44736	0.0143908	0.0553749	-1.13223	0.44639	-2.53641	0.0111994	0.0337686	-0.567527	0.446558	-1.27089	0.203767	0.386899	-1.41561	0.446445	-3.17084	0.00151998	0.00525337
group_1568	rpmA	SPD_RS05325	NC_008533	1002008	1002301	293	+	rpmA	50S ribosomal protein L27	SPD_0991	5770.94	3483.97	3233.9	10010.5	3590.98	3617.88	7370.19	7139.83	6836.99	18947.3	17847.1	11943.7	8316.1	2.32996	1.22031	0.499146	2.44479	0.0144938	0.0556278	0.462915	0.429161	1.07865	0.280743	0.430737	0.773043	0.429249	1.80092	0.071716	0.195589	1.96403	0.429103	4.57706	4.71563e-06	3.5017e-05
group_1341	rplM	SPD_RS01490	NC_008533	272449	272895	446	+	rplM	50S ribosomal protein L13	SPD_0274	14515.6	6064.96	2596.49	24809.1	20576.4	18158.9	10455.7	8946.77	8872.75	22936	23732	18221.7	14990.5	2.25334	1.17206	0.479599	2.44384	0.0145318	0.0556307	1.45457	0.487484	2.98383	0.00284668	0.0107287	0.286378	0.487581	0.587345	0.556972	0.734146	1.48479	0.487484	3.04583	0.00232036	0.00751737
group_1244	dps	SPD_RS07455	NC_008533	1421029	1421547	518	-		Dps family protein	SPD_1402	59989.8	139209	56009.9	33800	21640	16974.8	42210.2	40579.8	38752.9	65339.9	58444.6	55732.4	52390.3	-2.05005	-1.03566	0.426606	-2.42767	0.0151961	0.058025	-1.81739	0.384455	-4.72718	2.27657e-06	2.17506e-05	-1.07026	0.384466	-2.78375	0.00537337	0.0276029	-0.507611	0.384441	-1.32039	0.186705	0.294798
group_303	murD	SPD_RS03230	NC_008533	622903	624255	1352	+	murD	UDP-N-acetylmuramoyl-L-alanine--D-glutamate ligase	SPD_0598	3096.15	4037.71	4105.4	2522.5	1808.53	2045.71	2753.88	2326.2	2483.9	2715.56	3204.02	3273.91	2864.46	-1.45686	-0.542858	0.2245	-2.41808	0.0156027	0.0594255	-0.817238	0.206487	-3.95781	7.56397e-05	0.0004631	-0.569983	0.207028	-2.75316	0.00590223	0.0297092	-0.28884	0.206334	-1.39987	0.161553	0.262054
group_1567		SPD_RS02590	NC_008533	488842	489135	293	+		YlxR family protein	SPD_0480	710.335	740.422	255.687	749.115	2143.02	1538	1458.89	1340.03	982.9	805.43	857.371	663.668	1020.41	2.05074	1.03614	0.428871	2.41598	0.0156928	0.0596166	1.36958	0.46216	2.96343	0.0030423	0.0113519	1.14128	0.462771	2.46618	0.0136562	0.0562519	0.440036	0.462455	0.951523	0.341339	0.471462
group_59	mutS2	SPD_RS02005	NC_008533	373941	376277	2336	+		endonuclease MutS2	SPD_0371	5017.9	3767.13	3064.64	5813.99	5733.43	5973.4	6926.39	5221.91	3640.06	7271	6180.09	6231.72	5403.47	1.48992	0.575236	0.238584	2.41104	0.0159071	0.0601249	0.56322	0.279962	2.01177	0.0442442	0.103536	0.413377	0.280197	1.47531	0.140129	0.314662	0.731016	0.279948	2.61126	0.00902097	0.0237631
group_596		SPD_RS10385	NC_008533	1931127	1932134	1007	+		SPFH domain-containing protein	SPD_1962	1006.43	997.368	2920.6	1308.17	653.111	726.554	750.535	642.794	1071.19	849.695	923.133	1017.25	1072.24	-1.85507	-0.891474	0.369654	-2.41164	0.0158808	0.0601249	-0.870398	0.46412	-1.87537	0.0607417	0.135584	-0.995042	0.465017	-2.1398	0.0323711	0.109116	-0.816016	0.464102	-1.75827	0.078702	0.146105
group_2410	recX	SPD_RS09080	NC_008533	1706489	1707265	776	+	recX	recombination regulator RecX	SPD_1705	202.139	217.093	280.896	1021.09	545.393	498.334	289.478	215.66	406.487	380.101	403.469	471.139	410.94	2.02365	1.01696	0.42254	2.40677	0.0160943	0.0606786	1.5688	0.366977	4.27491	1.91212e-05	0.000140597	0.391577	0.370944	1.05562	0.291141	0.491475	0.851567	0.367543	2.31691	0.0205084	0.0479878
group_97	ctpC	SPD_RS10205	NC_008533	1897510	1899573	2063	-		heavy metal translocating P-type ATPase	SPD_1927	4267.7	4306.19	11358.3	13059.4	10910.7	12076.9	8174.41	10483.6	9928.96	12016	10825.9	11735.9	9928.66	1.66059	0.731692	0.3045	2.40293	0.0162643	0.0611653	0.856002	0.36991	2.31408	0.0206632	0.0559472	0.521416	0.370015	1.40917	0.158784	0.3321	0.795971	0.369912	2.15178	0.0314145	0.0685906
group_2318	phtD	SPD_RS04780	NC_008533	899901	902462	2561	+	phtD	pneumococcal histidine triad protein PhtD	SPD_0889	2825.68	1347.65	723.847	882.715	846.437	640.558	1243.22	1069.93	509.775	594.69	362.924	251.305	941.561	-2.29809	-1.20044	0.500736	-2.39734	0.0165144	0.0619499	-1.04901	0.525868	-1.99482	0.046062	0.107121	-0.79601	0.526436	-1.51207	0.130516	0.300469	-2.02131	0.526382	-3.84001	0.000123028	0.000631996
group_2422	yqeK	SPD_RS08275	NC_008533	1577555	1578148	593	-	yqeK	bis(5'-nucleosyl)-tetraphosphatase (symmetrical) YqeK	SPD_1556	1595.76	2022	2031.09	1341.57	1220.05	1577.69	715.069	1159.96	1317.75	1049.85	1144.15	1588.36	1396.94	-1.52369	-0.607566	0.254076	-2.39127	0.01679	0.0628258	-0.447926	0.290304	-1.54296	0.122842	0.231603	-0.824556	0.291514	-2.82853	0.00467623	0.025141	-0.577534	0.290357	-1.98904	0.0466963	0.0949111
group_1237		SPD_RS03940	NC_008533	744770	745294	524	-		DNA topology modulation protein	SPD_0731	505.348	335.602	514.976	990.868	534.621	545.191	716.986	845.891	449.802	1982.3	1457.14	1010.31	824.086	2.10105	1.07111	0.44877	2.38678	0.0169968	0.0634404	0.613913	0.393778	1.55903	0.118988	0.225927	0.573179	0.395023	1.451	0.14678	0.32048	1.71769	0.393343	4.36689	1.26028e-05	8.55391e-05
group_1799		SPD_RS11365	NC_008533	1188846	1189016	170	-		hypothetical protein	SPD_1159	603.571	650.229	565.393	424.658	339.028	281.14	61.3464	92.1268	89.9603	283.873	266.013	352.198	334.128	-2.48637	-1.31404	0.550937	-2.38511	0.0170742	0.0635707	-0.804173	0.263791	-3.04852	0.0022997	0.00893667	-2.92612	0.285662	-10.2433	1.26846e-24	1.90268e-22	-1.01362	0.264164	-3.83707	0.000124513	0.00063527
group_1137	lepB, spsB	SPD_RS01985	NC_008533	371405	372019	614	-	lepB	signal peptidase I	SPD_0367	3853.46	3460.9	2139.13	2061.26	1407.7	1311.99	2700.2	2677.96	2244.01	1457.86	1466.53	1712.86	2207.82	-1.66647	-0.736798	0.309082	-2.38383	0.0171337	0.0636335	-0.985861	0.281941	-3.49669	0.000471073	0.0022361	-0.312517	0.28221	-1.10739	0.268124	0.464954	-1.02936	0.281958	-3.65076	0.000261466	0.00115693
group_1183	amaP	SPD_RS08470	NC_008533	1606492	1607058	566	+	amaP	alkaline shock response membrane anchor protein AmaP	SPD_1588	2234.92	1962.22	10911.7	2549.54	4524.72	3435.42	30393.3	17066.5	24885.7	17697.3	22262	26618	13711.8	3.29783	1.72152	0.723419	2.37969	0.017327	0.0641916	-0.522558	0.582257	-0.897471	0.369468	0.524812	2.26062	0.582187	3.88297	0.000103187	0.00110558	2.14073	0.582165	3.67718	0.000235826	0.00107519
group_672	pyrDA, pyrDa	SPD_RS03580	NC_008533	685394	686329	935	+		dihydroorotate oxidase	SPD_0665	7840.73	10967.9	12363	8490.76	7112.79	8679.5	8030.63	6486.56	8274.68	7176.7	6501.48	5503.26	8119	-1.41106	-0.496775	0.20892	-2.37782	0.0174151	0.0643583	-0.359826	0.230335	-1.56218	0.118245	0.225086	-0.451071	0.230528	-1.95668	0.0503846	0.149657	-0.700171	0.230367	-3.03937	0.00237076	0.00761488
group_350		SPD_RS09725	NC_008533	1811766	1813076	1310	+		SLC13 family permease	SPD_1827	451.255	152.07	446.552	124.057	80.505	47.9592	253.054	247.067	206.576	117.398	125.59	110.611	196.891	-2.40336	-1.26505	0.533195	-2.37259	0.0176638	0.0651162	-2.05286	0.476925	-4.30436	1.67472e-05	0.000124979	-0.563785	0.476243	-1.18382	0.236485	0.429035	-1.56317	0.475335	-3.28856	0.001007	0.00374813
group_2601		SPD_RS08070	NC_008533	1540775	1541125	350	-		hypothetical protein		152.316	159.411	288.098	96.2239	124.159	117.417	75.7245	136.096	94.9581	31.7553	41.5336	39.3388	113.086	-2.37215	-1.24619	0.526173	-2.36841	0.0178649	0.0653732	-0.803433	0.376528	-2.13379	0.0328596	0.0818209	-0.958005	0.385348	-2.48608	0.0129159	0.0536439	-2.3814	0.386513	-6.16123	7.21839e-10	1.12787e-08
group_722	yicL_1	SPD_RS06820	NC_008533	1302583	1303479	896	-		DMT family transporter	SPD_1276	466.913	503.403	1530.52	1901.42	2263.78	2537.43	709.318	1909.54	1977.46	1326.02	1267.76	1395.83	1482.45	2.04554	1.03248	0.435632	2.37008	0.0177842	0.0653732	1.42858	0.501957	2.84603	0.00442681	0.0154784	0.883451	0.502468	1.75822	0.0787098	0.208019	0.680071	0.502092	1.35448	0.175584	0.27989
group_854	adcB, znuB	SPD_RS10570	NC_008533	1975116	1975922	806	-		metal ABC transporter permease	SPD_1998	1705.37	1444.14	2013.09	1398.83	1193.97	1473.5	820.508	1254.18	861.287	1266.36	822.76	781.221	1252.93	-1.56725	-0.64824	0.273684	-2.36857	0.0178571	0.0653732	-0.342343	0.282064	-1.21371	0.224859	0.366603	-0.814169	0.283456	-2.87229	0.00407504	0.0226391	-0.846178	0.282307	-2.99737	0.00272323	0.00851008
group_391	pbuX, pucK	SPD_RS08690	NC_008533	1643433	1644695	1262	+		nucleobase:cation symporter-2 family protein	SPD_1629	41.282	27.2677	126.043	84.2953	129.262	183.017	514.735	64.9075	338.184	64.4729	44.9947	1086.68	225.428	4.36097	2.12465	0.898641	2.36429	0.0180647	0.065782	1.04821	1.05837	0.990395	0.321981	0.474432	2.26005	1.05847	2.1352	0.0327448	0.109862	2.64121	1.05732	2.49803	0.0124886	0.0314839
group_1365	yfkJ	SPD_RS09775	NC_008533	1822593	1823021	428	-		low molecular weight protein-tyrosine-phosphatase	SPD_1837	1709.64	2176.17	979.534	5468.06	3329.62	3162	2146.17	1587.09	1742.56	3727.88	3494.26	2915.23	2703.18	1.88716	0.916218	0.387496	2.36446	0.0180566	0.065782	1.29399	0.341222	3.79222	0.000149309	0.000829495	0.16765	0.341934	0.490299	0.623923	0.783167	1.05553	0.341252	3.09311	0.0019807	0.00661703
group_365	tig	SPD_RS01975	NC_008533	367474	368757	1283	+	tig	trigger factor	SPD_0365	26663.9	18577.7	5862.8	37379.4	15446.8	16369	45378.1	27405.6	28109.3	72405.9	65953.3	53441	34416.1	2.36024	1.23893	0.524724	2.36111	0.0182204	0.0661874	0.437	0.521943	0.837255	0.402449	0.552815	0.981123	0.521956	1.8797	0.0601484	0.171853	1.90787	0.521932	3.65541	0.00025677	0.00114629
group_2503	leuD	SPD_RS05940	NC_008533	1144558	1144917	359	-	leuD	3-isopropylmalate dehydratase small subunit	SPD_1113	237.727	99.6319	104.436	153.481	363.407	390.288	1304.57	494.135	433.142	204.004	166.629	216.132	347.298	2.80211	1.48651	0.630438	2.35791	0.0183783	0.0664378	1.03186	0.552035	1.86919	0.0615967	0.136882	2.33182	0.552036	4.22403	2.39975e-05	0.000318551	0.402197	0.552762	0.727613	0.466851	0.593958
group_1205		SPD_RS07310	NC_008533	1387011	1387559	548	+		NADPH-dependent FMN reductase	SPD_1375	3212.88	2466.68	12172.1	3230.26	2002.42	1555.09	654.681	925.455	1432.7	2626.07	3747.41	4274.04	3191.65	-2.61756	-1.38822	0.588722	-2.35803	0.0183723	0.0664378	-1.39429	0.575136	-2.42429	0.0153385	0.044076	-2.56644	0.575909	-4.45633	8.33736e-06	0.000128928	-0.744622	0.575074	-1.29483	0.19538	0.30433
group_510	proB	SPD_RS04415	NC_008533	840496	841605	1109	+	proB	glutamate 5-kinase	SPD_0822	2018.55	2234.9	1642.16	861.244	1938.92	1698.42	1065.89	1103.43	1154.49	932.451	856.382	695.139	1350.16	-1.71689	-0.779802	0.330912	-2.35652	0.018447	0.0665251	-0.391127	0.312018	-1.25354	0.210009	0.345788	-0.828369	0.313119	-2.64554	0.00815598	0.0372987	-1.24893	0.312403	-3.99783	6.39266e-05	0.000349963
group_646	ansB	SPD_RS09560	NC_008533	1789646	1790608	962	+		asparaginase	SPD_1796	1050.56	1166.22	1094.77	440.562	345.265	391.942	734.24	929.643	1004.56	539.84	576.525	652.098	743.851	-1.77281	-0.826039	0.350993	-2.35344	0.0186008	0.066918	-1.49324	0.19911	-7.4996	6.40119e-14	2.05658e-12	-0.314852	0.199351	-1.57939	0.114247	0.273755	-0.904373	0.19816	-4.56386	5.02207e-06	3.67468e-05
group_505	ychF	SPD_RS00020	NC_008533	3000	4115	1115	+	ychF	redox-regulated ATPase YchF	SPD_0004	7803.72	4451.97	1321.65	15360.8	7210.3	6720.35	7672.13	5062.79	5286	18488.3	16610.5	14011.1	9166.63	2.36644	1.24272	0.529043	2.34899	0.0188242	0.0672356	1.10849	0.544016	2.0376	0.0415901	0.0985548	0.407809	0.544142	0.749454	0.453584	0.649834	1.85404	0.544	3.40816	0.000654015	0.0026091
group_545	dinB, dinP	SPD_RS02250	NC_008533	418188	419249	1061	-	dinB	DNA polymerase IV	SPD_0419	858.381	862.078	1580.94	675.953	345.831	385.327	510.9	433.415	703.023	483.065	704.587	1081.58	718.757	-1.85581	-0.892051	0.379631	-2.34978	0.0187845	0.0672356	-1.22769	0.423905	-2.89614	0.00377782	0.0134922	-0.999203	0.425129	-2.35035	0.0187558	0.0728852	-0.536499	0.423483	-1.26687	0.205201	0.315694
group_2335	rnhB	SPD_RS05490	NC_008533	1044681	1045460	779	+		ribonuclease HII	SPD_1020	1803.6	2122.68	1145.19	2516.14	2683.31	2573.81	2214.22	2952.24	3270.22	2158.4	2029.71	2116.43	2298.83	1.47551	0.561213	0.238855	2.3496	0.0187936	0.0672356	0.611539	0.258727	2.36364	0.0180963	0.0502675	0.729059	0.259147	2.81331	0.00490345	0.0260822	0.309324	0.258805	1.1952	0.23201	0.349745
group_796	mntB, psaC	SPD_RS07775	NC_008533	1477338	1478186	848	+		metal ABC transporter permease	SPD_1462	2502.54	1675.91	9381.2	2191.68	1821.57	3194.52	2037.85	2472.77	2835.42	1966.9	1373.57	1632.33	2757.19	-2.08172	-1.05777	0.45085	-2.34618	0.0189672	0.0675847	-0.910396	0.546482	-1.66592	0.0957295	0.19095	-0.883118	0.546721	-1.6153	0.106246	0.257879	-1.44603	0.546559	-2.6457	0.00815224	0.0217896
group_2538		SPD_RS06160	NC_008533	1184441	1185019	578	-		hypothetical protein	SPD_1155	29.8939	19.9264	86.4295	39.7619	23.2444	14.3326	1258.56	1430.06	2135.72	13.4719	13.3501	24.0661	424.068	12.1863	3.60719	1.54098	2.34084	0.0192403	0.0682507	-0.734072	0.579923	-1.26581	0.205581	0.339242	5.23925	0.565469	9.26533	1.94478e-20	2.24398e-18	-1.31527	0.586975	-2.24075	0.0250422	0.0568281
group_980	atpB	SPD_RS07135	NC_008533	1354877	1355593	716	-	atpB	F0F1 ATP synthase subunit A	SPD_1340	58570.6	43289.5	21776.6	29295.8	24850	27185.1	27857	17365.9	23577.9	20997	27377	32305.4	29537.3	-1.60709	-0.684447	0.292517	-2.33985	0.0192912	0.0682507	-0.604364	0.361239	-1.67303	0.0943215	0.188643	-0.845681	0.361283	-2.34077	0.0192438	0.074205	-0.615942	0.36124	-1.70508	0.0881798	0.160717
group_1446	acpS	SPD_RS08020	NC_008533	1531371	1531733	362	-	acpS	holo-ACP synthase	SPD_1509	885.427	572.621	252.086	825.458	998.376	1278.91	1227.89	971.519	726.346	937.262	991.861	890.444	879.85	1.71511	0.778302	0.332564	2.34031	0.0192677	0.0682507	0.851642	0.415349	2.05042	0.040323	0.0961599	0.767455	0.416178	1.84405	0.0651753	0.181716	0.713382	0.415403	1.71733	0.0859197	0.15717
group_2228	rsuA-1, rsuA_1	SPD_RS01415	NC_008533	258091	258813	722	+		pseudouridine synthase	SPD_0260	859.804	958.564	1083.97	473.962	569.205	438.799	844.471	739.108	794.65	720.749	630.914	578.511	724.392	-1.50405	-0.588848	0.252808	-2.32923	0.0198469	0.0698741	-0.964761	0.193556	-4.9844	6.21552e-07	7.08264e-06	-0.280984	0.194771	-1.44264	0.149122	0.323709	-0.585488	0.193021	-3.03329	0.00241905	0.00773685
group_2047	aldC, budA	SPD_RS06545	NC_008533	1255983	1256714	731	-	budA	acetolactate decarboxylase	SPD_1224	1403.59	1324.58	2261.57	892.258	565.803	653.788	1301.69	1281.4	1496.01	819.864	783.204	803.899	1132.3	-1.74066	-0.799636	0.343426	-2.32841	0.0198905	0.0698741	-1.23667	0.273554	-4.52074	6.16237e-06	5.19301e-05	-0.286172	0.273869	-1.04492	0.296058	0.495632	-1.04728	0.273414	-3.83038	0.000127946	0.000650572
group_1093	yecS	SPD_RS07085	NC_008533	1345123	1345764	641	-		amino acid ABC transporter permease	SPD_1330	1789.36	2593.58	1797.01	1466.42	1615.2	1606.91	1646.77	1019.68	869.617	681.295	730.298	752.064	1380.68	-1.78507	-0.835981	0.358986	-2.32873	0.0198732	0.0698741	-0.399905	0.28092	-1.42355	0.154575	0.276028	-0.804569	0.282055	-2.85252	0.00433738	0.0238345	-1.51533	0.281509	-5.38289	7.32986e-08	7.96724e-07
group_1170	xpt	SPD_RS08685	NC_008533	1642852	1643433	581	+		xanthine phosphoribosyltransferase	SPD_1628	28.4703	13.6338	39.6135	26.2429	28.3468	61.7405	228.132	18.8441	126.611	44.265	34.6113	658.577	109.091	5.07855	2.34442	1.01184	2.31699	0.0205045	0.0718619	0.534426	1.08482	0.492641	0.622266	0.737865	2.22088	1.08359	2.04956	0.0404073	0.127602	3.19856	1.08039	2.96056	0.00307084	0.00943904
group_1552		SPD_RS03840	NC_008533	729427	729726	299	-		DUF1827 family protein	SPD_0714	4074.1	3945.42	5797.98	1679.54	1010.85	998.322	2888.07	2294.79	3266.89	2627.03	3010.19	3668.22	2938.45	-1.93276	-0.950664	0.410706	-2.31471	0.0206289	0.0721286	-1.90482	0.296632	-6.42149	1.34944e-10	2.77282e-09	-0.708238	0.296678	-2.38723	0.0169761	0.0671877	-0.569144	0.296267	-1.92105	0.0547251	0.108329
group_754	sdaAA, sdhA	SPD_RS00545	NC_008533	102117	102989	872	-	sdaAA	L-serine ammonia-lyase, iron-sulfur-dependent, subunit alpha	SPD_0102	868.345	1002.61	1436.89	583.705	370.777	417.3	600.044	753.765	1059.53	392.611	522.631	840.461	737.389	-1.7905	-0.840363	0.363363	-2.31274	0.0207371	0.0723375	-1.26757	0.377607	-3.35686	0.000788338	0.00352987	-0.452827	0.37812	-1.19757	0.231083	0.423746	-0.909573	0.377328	-2.41056	0.015928	0.0386601
group_1040	artQ	SPD_RS03870	NC_008533	734385	735068	683	+		amino acid ABC transporter permease	SPD_0719	4002.93	3945.42	1969.87	689.472	546.527	520.936	3545.63	2095.88	1849.18	734.221	1038.34	924.229	1821.89	-2.49281	-1.31777	0.570184	-2.31114	0.0208254	0.0724763	-2.49889	0.358595	-6.96855	3.20218e-12	8.00545e-11	-0.405711	0.35815	-1.1328	0.2573	0.456205	-1.87983	0.358229	-5.24757	1.54115e-07	1.54115e-06
group_36	polA	SPD_RS00180	NC_008533	31306	33939	2633	+	polA	DNA polymerase I	SPD_0038	7820.8	9565.71	18985.7	7305.86	8629.35	9171.77	8192.62	8121.81	9129.31	6175.92	6863.42	7093.47	8921.31	-1.54308	-0.625811	0.271056	-2.30879	0.0209553	0.072729	-0.534019	0.320301	-1.66724	0.0954657	0.190677	-0.514825	0.320419	-1.60673	0.108114	0.261567	-0.852545	0.320321	-2.66153	0.00777862	0.0209969
group_2262		SPD_RS09855	NC_008533	1837577	1838530	953	-		class I SAM-dependent methyltransferase	SPD_1854	1692.56	1535.38	1112.78	676.748	405.36	600.316	1397.55	1065.74	1059.53	797.731	718.926	614.147	973.064	-1.77847	-0.830637	0.359885	-2.30807	0.0209954	0.072729	-1.37119	0.278024	-4.93191	8.14287e-07	9.11515e-06	-0.303009	0.278271	-1.0889	0.276199	0.474405	-1.03038	0.277727	-3.71004	0.00020723	0.000953512
group_2170	gph_1	SPD_RS03810	NC_008533	722772	723335	563	+		HAD family hydrolase	SPD_0708	1419.25	1417.92	1339.66	1719.31	1887.9	1967.43	1873.94	1746.22	1361.07	2551.01	2494.98	2681.05	1871.64	1.45935	0.545327	0.237572	2.29542	0.021709	0.0750267	0.41527	0.167735	2.47575	0.0132955	0.0391813	0.253664	0.16897	1.50124	0.133295	0.304	0.886128	0.167538	5.28912	1.22909e-07	1.27148e-06
group_579	galE, galE-1, lnpD	SPD_RS07610	NC_008533	1448259	1449278	1019	-	galE	UDP-glucose 4-epimerase GalE	SPD_1432	9806.61	19825.7	15474.5	10937.7	8839.11	10958.4	11791.9	11277.2	11096.8	6878.39	8590.03	10766.3	11353.5	-1.48491	-0.570371	0.249842	-2.28292	0.0224348	0.077356	-0.553492	0.288251	-1.92017	0.0548361	0.124439	-0.400798	0.288342	-1.39001	0.164527	0.339465	-0.781797	0.288264	-2.71208	0.0066862	0.0183687
group_1253		SPD_RS00275	NC_008533	53441	53950	509	+		VanZ family protein	SPD_0056	55.5172	75.5105	61.2209	83.5001	106.584	180.812	383.415	92.1268	286.54	50.0386	53.4003	677.089	175.48	3.31551	1.72923	0.7603	2.27441	0.0229416	0.0789212	0.946525	0.897588	1.05452	0.291644	0.442553	1.987	0.897982	2.21274	0.0269153	0.0961135	2.0208	0.896543	2.254	0.0241965	0.0551308
group_2037	resA_2, sdbB	SPD_RS04765	NC_008533	896511	897068	557	+	sdbB	thiol-disulfide oxidoreductase-associated lipoprotein SdbB	SPD_0886	724.57	698.472	983.135	1637.4	1043.73	867.124	1410.01	881.486	1446.03	974.791	1431.42	2106.24	1183.7	1.63844	0.712326	0.314661	2.26378	0.0235874	0.0809561	0.563105	0.377341	1.4923	0.135622	0.248488	0.639269	0.378004	1.69117	0.0908039	0.230467	0.910836	0.377236	2.4145	0.0157569	0.038307
group_2070	yidD	SPD_RS08815	NC_008533	1667510	1667752	242	-	yidD	membrane protein insertion efficiency factor YidD	SPD_1653	1237.04	837.957	1915.85	813.529	818.09	862.162	762.996	663.732	689.696	752.504	896.927	1295.4	962.157	-1.5785	-0.658551	0.291863	-2.25637	0.0240472	0.0823452	-0.673302	0.330266	-2.03866	0.0414837	0.0985548	-0.909337	0.331792	-2.74069	0.00613111	0.030352	-0.432745	0.330144	-1.31077	0.189934	0.298013
group_902	recO	SPD_RS00200	NC_008533	36977	37747	770	+	recO	DNA repair protein RecO	SPD_0042	2113.92	2157.29	2355.2	1102.2	1675.87	1860.48	1588.3	1781.82	1875.84	1371.25	1725.62	1662.41	1772.52	-1.35712	-0.440553	0.196018	-2.24751	0.0246075	0.0838789	-0.51317	0.233296	-2.19965	0.0278316	0.0721027	-0.336699	0.234017	-1.43878	0.150213	0.323973	-0.476144	0.233282	-2.04107	0.041244	0.0865024
group_1815		SPD_RS11330	NC_008533	933335	933496	161	+		hypothetical protein	SPD_0920	52.6701	14.6826	7.20246	68.3905	61.2292	39.1391	126.527	96.3144	9.99559	140.493	103.834	89.7849	67.5219	3.20487	1.68026	0.74732	2.24839	0.0245514	0.0838789	1.13608	0.86033	1.32051	0.186664	0.317456	1.60559	0.863869	1.8586	0.0630835	0.177892	2.12125	0.85807	2.47211	0.0134317	0.0334676
group_1561		SPD_RS08615	NC_008533	1630318	1630614	296	-		hypothetical protein	SPD_1616	62.6347	42.999	7.20246	331.615	112.82	85.9957	219.505	52.3448	69.9691	83.7185	53.8947	62.4792	98.7649	3.09076	1.62796	0.724695	2.24641	0.0246779	0.0839275	2.1871	0.789361	2.77072	0.00559322	0.018702	1.56305	0.793775	1.96913	0.048938	0.146814	0.77991	0.79198	0.98476	0.324742	0.452707
group_2166		SPD_RS09510	NC_008533	1782063	1782962	899	-		helix-turn-helix domain-containing protein	SPD_1786	1693.98	1539.57	1649.36	2452.52	2143.02	2068.31	1949.67	1624.78	2127.4	2266.17	2404.99	3073.05	2082.74	1.37393	0.458305	0.204327	2.243	0.024897	0.0842884	0.448938	0.193884	2.3155	0.0205855	0.0559389	0.224956	0.194844	1.15455	0.248276	0.444939	0.666346	0.193813	3.43809	0.000585843	0.00237504
group_270	gmuD_2	SPD_RS09745	NC_008533	1814982	1816391	1409	+		glycoside hydrolase family 1 protein	SPD_1830	622.077	297.847	947.123	3050.54	1164.49	627.328	2910.12	1262.56	1131.17	1568.52	728.815	612.296	1243.57	2.33589	1.22397	0.545535	2.24362	0.0248567	0.0842884	1.37813	0.647401	2.12872	0.0332778	0.082507	1.5102	0.647666	2.33175	0.0197137	0.0758218	0.642976	0.647543	0.992948	0.320736	0.448372
group_2419	purH	SPD_RS00280	NC_008533	53975	55522	1547	+	purH	bifunctional phosphoribosylaminoimidazolecarboxamide formyltransferase/IMP cyclohydrolase	SPD_0057	149.469	245.409	262.89	272.767	418.399	746.399	1114.78	410.383	1007.89	113.549	110.756	1826.24	556.578	3.05482	1.61109	0.719902	2.23792	0.025226	0.0852092	1.12964	0.888637	1.27121	0.203655	0.337549	1.94715	0.888844	2.19065	0.0284769	0.100109	1.64239	0.888483	1.84853	0.0645258	0.122984
group_1079	dtxR	SPD_RS07715	NC_008533	1466205	1466855	650	+		metal-dependent transcriptional regulator	SPD_1450	1491.85	1550.06	3784.89	878.739	611.158	734.822	1723.45	2033.07	1572.64	1041.19	1010.65	1033.45	1455.5	-1.92418	-0.944246	0.423067	-2.23191	0.0256212	0.0863485	-1.61446	0.367073	-4.39821	1.09147e-05	8.52712e-05	-0.354128	0.367097	-0.964672	0.334709	0.535249	-1.14243	0.366848	-3.11417	0.00184464	0.00623188
group_1747		SPD_RS07235	NC_008533	1376422	1376616	194	-		CsbD family protein	SPD_1360	2565.18	1086.51	1649.36	4458.9	1320.4	1230.95	3149.75	2809.87	2470.58	7429.78	8115.85	7273.04	3630.01	2.40592	1.26659	0.567723	2.231	0.0256814	0.0863567	0.402937	0.493307	0.816807	0.414039	0.565112	0.669373	0.493509	1.35636	0.174986	0.353745	2.10587	0.493175	4.27003	1.95448e-05	0.000123181
group_2621	cps2B, cps4B, cpsB	SPD_RS01720	NC_008533	315192	315923	731	+	cps4B	capsular polysaccharide biosynthesis protein Cps4B	SPD_0316	15960.5	11473.4	4033.38	19815	17020	13511.3	22410.6	15288.9	12031.4	26095.2	22850.4	18563.3	16587.8	1.77475	0.827618	0.37203	2.2246	0.0261081	0.0872023	0.677592	0.449159	1.50858	0.131406	0.243348	0.659914	0.449203	1.46908	0.141812	0.317016	1.10078	0.449152	2.4508	0.0142539	0.0349933
group_631	fabH	SPD_RS02055	NC_008533	384604	385578	974	+		beta-ketoacyl-ACP synthase III	SPD_0380	23315.8	20543	16612.5	33595.7	65532.2	41049.7	15141.1	33961.3	22103.6	48219	43785.3	25373	32436	1.81216	0.857713	0.385484	2.22503	0.0260795	0.0872023	1.21286	0.390363	3.107	0.00188999	0.00762093	0.235582	0.39041	0.603423	0.546228	0.727011	0.956734	0.390365	2.45087	0.0142512	0.0349933
group_517	tyrA	SPD_RS06450	NC_008533	1235590	1236693	1103	-		prephenate dehydrogenase	SPD_1207	1494.69	2542.19	2420.03	3004.41	4123.9	4685.11	2392.51	2736.58	2780.44	2750.2	3179.79	3494.67	2967.04	1.50574	0.590471	0.265329	2.22543	0.0260524	0.0872023	0.872494	0.269551	3.23684	0.00120863	0.00512131	0.293312	0.27011	1.0859	0.277523	0.475233	0.546627	0.269605	2.02751	0.0426103	0.0885255
group_713		SPD_RS08300	NC_008533	1581006	1581902	896	-		magnesium transporter CorA family protein	SPD_1561	4476.96	4032.47	4494.33	3400.44	3290.5	3564.96	3757.47	3285.16	3190.26	3137.04	3802.79	4098.17	3710.88	-1.23646	-0.306216	0.137998	-2.21899	0.0264876	0.0882722	-0.341828	0.160134	-2.13464	0.0327903	0.0818209	-0.344418	0.160725	-2.14291	0.0321206	0.108516	-0.235302	0.160106	-1.46967	0.141652	0.236349
group_668		SPD_RS10280	NC_008533	1913479	1914420	941	-		YitT family protein	SPD_1940	3459.15	3172.49	6089.68	3499.05	2569.36	2545.69	2543.96	2692.61	3161.94	2802.16	3170.39	3489.12	3266.3	-1.43951	-0.525582	0.236979	-2.21785	0.0265653	0.0883339	-0.560684	0.291152	-1.92575	0.0541361	0.123411	-0.597244	0.291555	-2.04848	0.0405133	0.127668	-0.425008	0.291128	-1.45986	0.144327	0.240279
group_1025	metP	SPD_RS00860	NC_008533	158837	159529	692	+		methionine ABC transporter permease	SPD_0154	622.077	475.087	1595.34	284.695	429.738	507.154	387.249	741.202	654.711	438.8	178.495	252.694	547.271	-2.08238	-1.05823	0.477902	-2.21432	0.0268065	0.0889381	-1.13465	0.521753	-2.17469	0.0296534	0.0756463	-0.590859	0.522471	-1.13089	0.258099	0.456743	-1.62683	0.522179	-3.11547	0.0018365	0.0062216
group_807	thyA	SPD_RS03145	NC_008533	608739	609578	839	+		thymidylate synthase	SPD_0581	1975.84	2306.22	2927.8	1742.37	1231.39	1498.86	2449.06	1800.66	1710.91	1335.65	1358.25	1700.82	1836.49	-1.45768	-0.543673	0.245851	-2.21139	0.0270089	0.0894108	-0.68703	0.254023	-2.7046	0.00683863	0.0222999	-0.271352	0.254516	-1.06615	0.286358	0.486452	-0.711784	0.254034	-2.80192	0.00507991	0.0145695
group_727	holB	SPD_RS04435	NC_008533	844429	845319	890	+		DNA polymerase III subunit delta'	SPD_0826	862.651	930.247	1094.77	1600.02	1652.05	1660.38	839.679	1164.15	1106.18	1910.13	1805.72	1424.06	1337.5	1.52225	0.606205	0.274509	2.20833	0.0272216	0.0899155	0.771291	0.209025	3.68995	0.000224297	0.00119731	0.108957	0.210882	0.516674	0.605383	0.768804	0.835999	0.208998	4.00004	6.33319e-05	0.000347977
group_1321		SPD_RS09200	NC_008533	1723908	1724366	458	-		DUF4231 domain-containing protein	SPD_1729	2385.81	6826.36	2754.94	5695.5	15642.4	12102.2	2330.2	6832.04	9715.72	4099.32	13538	9544.04	7622.21	2.21387	1.14657	0.519483	2.20714	0.0273045	0.0899902	1.48212	0.62453	2.37318	0.0176358	0.0493964	0.657096	0.624637	1.05196	0.292816	0.492383	1.18319	0.624537	1.8945	0.0581581	0.11238
group_315	cysS	SPD_RS02775	NC_008533	527165	528508	1343	+	cysS	cysteine--tRNA ligase	SPD_0515	3454.88	3751.4	2895.39	5417.96	5133.05	6225.87	2958.05	3833.73	3958.25	5383.97	6345.73	6694.53	4671.07	1.51597	0.600246	0.272358	2.20389	0.0275323	0.0901442	0.730203	0.199333	3.66324	0.000249048	0.00131078	0.0873231	0.199897	0.436842	0.662226	0.806722	0.865473	0.199315	4.34223	1.41046e-05	9.23882e-05
group_592	fepD	SPD_RS04935	NC_008533	928786	929793	1007	+		iron ABC transporter permease	SPD_0916	3829.26	1727.3	1537.72	12785.8	7306.68	6225.32	1201.05	2497.89	2257.34	5561.99	6779.86	6413.14	4843.62	2.39724	1.26137	0.572295	2.20406	0.0275199	0.0901442	1.8903	0.437649	4.31923	1.56577e-05	0.000117432	-0.253895	0.438219	-0.579379	0.562333	0.73797	1.40161	0.437672	3.20242	0.00136279	0.00479855
group_967	rlmB	SPD_RS06870	NC_008533	1308951	1309679	728	+	rlmB	23S rRNA (guanosine(2251)-2'-O)-methyltransferase RlmB	SPD_1286	1948.79	2204.49	2650.5	1972.19	1360.08	1450.9	1656.35	2012.13	1942.48	1578.14	1677.16	1654.54	1842.31	-1.33281	-0.414474	0.187966	-2.20505	0.0274504	0.0901442	-0.506484	0.213506	-2.37222	0.0176814	0.0493964	-0.276577	0.214219	-1.2911	0.19667	0.381636	-0.468108	0.21349	-2.19265	0.0283329	0.0630554
group_995	ispD, tarI	SPD_RS06015	NC_008533	1157852	1158559	707	-		2-C-methyl-D-erythritol 4-phosphate cytidylyltransferase	SPD_1127	1823.52	3743.01	4631.18	4577.39	6740.31	6820.12	3347.21	4187.58	2910.38	10588.9	12631.6	13650.1	6304.28	2.14026	1.09778	0.500883	2.1917	0.0284014	0.0927861	0.832005	0.350136	2.37624	0.0174903	0.0492223	0.0356103	0.350478	0.101605	0.91907	0.948935	1.85546	0.350083	5.30005	1.15773e-07	1.20597e-06
group_275	mapZ	SPD_RS01860	NC_008533	345793	347187	1394	+	mapZ	mid-cell-anchored protein MapZ	SPD_0342	6129.66	4468.75	2067.1	6087.55	7417.23	6866.98	8784.04	5401.98	5187.71	6898.6	6277.5	6848.18	6036.27	1.57168	0.652309	0.297951	2.18931	0.028574	0.093054	0.684429	0.377047	1.81523	0.0694882	0.149975	0.612179	0.377185	1.62302	0.104585	0.255337	0.659581	0.377049	1.74932	0.0802351	0.148446
group_207	ffh	SPD_RS06095	NC_008533	1176276	1177847	1571	-	ffh	signal recognition particle protein	SPD_1142	3984.42	4561.04	2790.95	5535.66	5141.55	5235.82	5216.36	4822	4752.9	5782.35	4519.74	4188.88	4710.97	1.32691	0.408071	0.186432	2.18885	0.028608	0.093054	0.487011	0.226032	2.15461	0.0311922	0.0786713	0.381707	0.226336	1.68646	0.091707	0.231974	0.351721	0.22605	1.55594	0.119723	0.206656
group_2207		SPD_RS01020	NC_008533	187153	187584	431	+		SP_0198 family lipoprotein	SPD_0184	1564.44	809.64	1408.08	2371.4	1553.41	1414.52	3357.76	2091.7	1042.87	2809.86	2463.83	2456.59	1945.34	1.72548	0.787001	0.36207	2.17361	0.0297341	0.0965066	0.498399	0.428639	1.16275	0.244932	0.38878	0.78132	0.428937	1.82153	0.0685267	0.1893	1.03236	0.42855	2.40897	0.0159978	0.0386702
group_217	cls	SPD_RS01025	NC_008533	187730	189262	1532	+	cls	cardiolipin synthase	SPD_0185	1009.27	945.978	961.528	1789.29	1598.2	1336.24	1219.26	1151.58	1672.6	1102.77	1150.58	1144.06	1256.78	1.39	0.475089	0.218741	2.17193	0.0298612	0.0967087	0.695008	0.206334	3.36836	0.000756169	0.0034197	0.470928	0.207605	2.26839	0.0233056	0.0858929	0.220041	0.206601	1.06505	0.286851	0.412064
group_352	eno	SPD_RS05425	NC_008533	1025854	1027158	1304	+	eno	surface-displayed alpha-enolase	SPD_1012	78963.9	130716	100726	69576.2	59904.8	70441	49602.4	69206.1	73812.5	77965	93405.5	89201.3	80293.4	-1.42582	-0.511788	0.236154	-2.16718	0.0302214	0.0974528	-0.634737	0.247176	-2.56796	0.0102298	0.0313799	-0.688442	0.247196	-2.785	0.00535278	0.0275917	-0.252486	0.247172	-1.0215	0.307019	0.433642
group_1570	rpsF	SPD_RS07285	NC_008533	1382855	1383145	290	-	rpsF	30S ribosomal protein S6	SPD_1370	14922.7	9709.39	4238.65	29961.4	10665.2	11003.6	14560.2	13574	7819.89	48574.1	37569.1	26435.6	19086.2	2.31076	1.20837	0.557578	2.16718	0.0302215	0.0974528	0.838285	0.531732	1.57652	0.114907	0.221542	0.316269	0.531794	0.594721	0.55203	0.731647	1.96295	0.531719	3.6917	0.000222762	0.00101873
group_1623		SPD_RS03070	NC_008533	589596	589850	254	+		hypothetical protein	SPD_0568	55.5172	56.6329	86.4295	70.7763	75.9695	94.8158	535.822	295.224	304.866	76.9825	107.295	98.5783	154.909	2.79911	1.48497	0.689159	2.15475	0.0311811	0.10033	0.327073	0.379075	0.862817	0.388238	0.53872	2.56406	0.37561	6.82639	8.70788e-12	3.84171e-10	0.557548	0.377986	1.47505	0.140199	0.234971
group_317	murT	SPD_RS07530	NC_008533	1435924	1437267	1343	+	murT	lipid II isoglutaminyl synthase subunit MurT	SPD_1416	3924.64	4411.07	5661.13	2343.57	2297.23	2723.2	2964.76	4401.15	4584.65	2193.04	2772.86	3190.6	3455.66	-1.5286	-0.612213	0.284374	-2.15284	0.0313309	0.100576	-0.925446	0.257159	-3.59873	0.000319776	0.00161503	-0.227552	0.257341	-0.884241	0.376566	0.575789	-0.777677	0.257126	-3.0245	0.00249045	0.00791458
group_2101	tsaE	SPD_RS09285	NC_008533	1736705	1737148	443	-	tsaE	tRNA (adenosine(37)-N6)-threonylcarbamoyltransferase complex ATPase subunit type 1 TsaE	SPD_1743	7073.45	5797.53	1544.93	807.963	1805.69	1871.51	4296.16	3044.37	2802.1	1520.4	645.253	527.602	2644.75	-2.49812	-1.32084	0.613756	-2.15207	0.0313922	0.100576	-1.68493	0.57783	-2.91595	0.00354604	0.012848	-0.507734	0.577853	-0.878655	0.379588	0.577467	-2.42163	0.578002	-4.18966	2.79378e-05	0.000162429
group_1131	cysE	SPD_RS02760	NC_008533	525570	526187	617	+	cysE	serine O-acetyltransferase	SPD_0513	1063.37	1218.66	1278.44	1662.05	1783.58	1845.6	1033.3	1834.16	1647.61	1415.52	1658.87	1657.78	1508.24	1.3623	0.446044	0.207446	2.15017	0.0315419	0.100839	0.5731	0.241593	2.37217	0.0176839	0.0493964	0.341746	0.242572	1.40885	0.15888	0.3321	0.41227	0.241655	1.70602	0.0880039	0.160713
group_2154		SPD_RS02260	NC_008533	422335	422553	218	-		hypothetical protein		240.574	159.411	208.871	386.486	196.727	174.748	602.92	410.383	414.817	367.592	299.14	391.999	321.139	1.77669	0.829196	0.386188	2.14713	0.0317829	0.101393	0.316895	0.376168	0.84243	0.399548	0.550847	1.23578	0.376869	3.27906	0.00104153	0.00797088	0.801247	0.375505	2.13378	0.0328605	0.0711267
group_2068	rlmD, rumA-1	SPD_RS04910	NC_008533	924791	926422	1631	+	rlmD	23S rRNA (uracil(1939)-C(5))-methyltransferase RlmD	SPD_0914	943.792	1587.82	2034.69	1704.99	1519.96	1597.54	5995.65	3540.6	1950.81	5538.89	3323.67	2501.94	2686.7	2.02134	1.01531	0.473211	2.14558	0.0319067	0.10155	0.0802318	0.455146	0.176277	0.860076	0.914975	1.33279	0.455156	2.92819	0.00340938	0.0201291	1.31675	0.454972	2.89414	0.00380199	0.0113379
group_899	srlR	SPD_RS10560	NC_008533	1971699	1972472	773	+		DeoR/GlpR family DNA-binding transcription regulator	SPD_1996	552.324	573.67	2538.87	862.039	333.926	230.976	947.994	385.257	604.733	476.329	494.942	672.461	722.793	-2.18999	-1.13093	0.527285	-2.14481	0.0319682	0.10155	-1.35824	0.657429	-2.06598	0.03883	0.0936414	-0.914778	0.658003	-1.39023	0.164458	0.339465	-1.15337	0.657337	-1.7546	0.079327	0.147083
group_465		SPD_RS03470	NC_008533	664829	666004	1175	-		NAD(P)/FAD-dependent oxidoreductase	SPD_0645	896.816	1418.97	2153.53	563.029	916.17	933.825	685.354	1333.74	1031.21	1201.89	666.02	604.891	1033.79	-1.68828	-0.755552	0.352586	-2.14289	0.0321223	0.101823	-0.886505	0.429688	-2.06313	0.0390999	0.0941411	-0.550002	0.430297	-1.27819	0.201181	0.385405	-0.852499	0.429675	-1.98405	0.0472498	0.0956473
group_133	pepO	SPD_RS07765	NC_008533	1474436	1476328	1892	-	pepO	endopeptidase PepO	SPD_1460	14136.9	25416.6	14930.7	10583.8	12174.4	15367.9	12536.7	11762.9	14713.5	9705.57	14475.4	13807.4	14134.3	-1.41996	-0.505849	0.236193	-2.14168	0.0322196	0.101915	-0.515257	0.297665	-1.73099	0.0834528	0.170776	-0.482092	0.297748	-1.61913	0.105419	0.256287	-0.520434	0.297666	-1.74838	0.0803977	0.148518
group_124	thrS	SPD_RS07680	NC_008533	1459411	1461354	1943	+	thrS	threonine--tRNA ligase	SPD_1444	9598.77	7683.19	5747.56	3369.43	2889.11	3717.11	5581.56	5152.82	4976.14	4439.01	6048.08	7527.59	5560.86	-1.58131	-0.661119	0.309138	-2.13859	0.0324689	0.102486	-1.20766	0.268561	-4.4968	6.8985e-06	5.68558e-05	-0.552316	0.268701	-2.05551	0.03983	0.126491	-0.354769	0.26845	-1.32154	0.186321	0.2945
group_2420		SPD_RS09145	NC_008533	1715904	1716350	446	-		LytTR family DNA-binding domain-containing protein	SPD_1718	428.479	317.773	2185.95	279.924	263.059	225.463	1002.63	456.446	456.465	363.742	312.985	338.313	552.602	-2.37297	-1.24669	0.584963	-2.13124	0.0330697	0.104163	-1.92711	0.635083	-3.03442	0.00240997	0.00931689	-0.607864	0.635066	-0.957166	0.338483	0.540708	-1.52561	0.634755	-2.40346	0.0162406	0.0391026
group_1082	vex2	SPD_RS02800	NC_008533	532471	533118	647	+	vex2	ABC transporter ATP-binding subunit Vex2	SPD_0522	217.798	282.116	309.706	270.381	247.751	258.538	497.481	381.07	543.094	768.863	1146.62	1183.4	508.902	2.18476	1.12748	0.530399	2.12572	0.0335267	0.10538	-0.0510487	0.268764	-0.189939	0.849357	0.90923	0.823872	0.269838	3.05321	0.00226406	0.0148301	1.94691	0.266375	7.30889	2.69349e-13	7.6231e-12
group_2090	hdfR	SPD_RS03180	NC_008533	614422	615330	908	-		LysR family transcriptional regulator	SPD_0588	1507.5	1529.09	1400.88	675.953	584.512	671.979	1350.58	1400.75	1271.11	661.087	562.681	715.04	1027.6	-1.68914	-0.756292	0.358451	-2.10989	0.0348677	0.109365	-1.20189	0.160577	-7.48483	7.16399e-14	2.23875e-12	-0.14408	0.16096	-0.89513	0.370718	0.571507	-1.19701	0.160565	-7.45496	8.98969e-14	2.64819e-12
group_1293	sorB_1	SPD_RS00335	NC_008533	67629	68105	476	+		PTS system mannose/fructose/N-acetylgalactosamine-transporter subunit IIB	SPD_0066	101.07	65.0229	2927.8	62.0286	29.4807	38.0366	98.7294	307.787	238.228	352.195	242.774	754.841	434.833	-4.3642	-2.12572	1.00912	-2.10651	0.0351601	0.11005	-4.57669	1.04544	-4.37778	1.19894e-05	9.22261e-05	-2.26163	1.04296	-2.16847	0.0301231	0.103873	-1.19388	1.041	-1.14687	0.251437	0.371582
group_359	licC_5	SPD_RS09750	NC_008533	1816409	1817704	1295	+		PTS transporter subunit EIIC	SPD_1831	529.548	282.116	741.853	3024.29	1036.36	582.125	1822.18	831.235	827.968	1206.7	621.026	426.71	994.343	2.23176	1.15818	0.551098	2.10159	0.0355891	0.11116	1.5827	0.638743	2.47784	0.0132181	0.0390298	1.16836	0.639254	1.82769	0.0675963	0.187195	0.540073	0.638982	0.84521	0.397994	0.528778
group_936		SPD_RS03295	NC_008533	634756	635508	752	+		hypothetical protein	SPD_0612	380.079	191.922	2171.54	177.338	277.232	251.923	651.805	563.23	601.401	130.87	126.084	151.339	472.897	-2.80559	-1.4883	0.710182	-2.09566	0.0361121	0.112558	-1.95176	0.682115	-2.86134	0.00421858	0.0148891	-0.589549	0.682058	-0.864368	0.387386	0.586948	-2.74296	0.683124	-4.01532	5.93661e-05	0.000328594
group_869	fpuD	SPD_RS04945	NC_008533	930800	931594	794	+		ABC transporter ATP-binding protein	SPD_0918	2355.92	681.692	414.141	3454.52	1932.12	1628.41	1649.64	1905.35	1609.29	2730.96	2706.11	2358.94	1952.26	1.92608	0.945666	0.452162	2.09143	0.0364893	0.113497	1.02065	0.548093	1.86218	0.0625781	0.138243	0.578773	0.548498	1.0552	0.291336	0.491475	1.17301	0.548076	2.14024	0.0323355	0.0701928
group_2223	dapA	SPD_RS04845	NC_008533	913943	914878	935	+	dapA	4-hydroxy-tetrahydrodipicolinate synthase	SPD_0901	1221.38	1710.52	1861.83	955.877	1465.53	1475.16	770.664	885.673	403.156	702.466	458.847	361.454	1022.71	-1.92181	-0.942463	0.45181	-2.08597	0.0369811	0.114787	-0.297779	0.38181	-0.779916	0.435441	0.585368	-1.21815	0.383438	-3.17691	0.00148852	0.0105819	-1.6552	0.382508	-4.32724	1.50992e-05	9.80468e-05
group_574	purM	SPD_RS00265	NC_008533	51793	52815	1022	+	purM	phosphoribosylformylglycinamidine cyclo-ligase	SPD_0054	15.6587	18.8776	129.644	28.6286	141.167	251.372	346.991	152.847	531.432	22.1325	19.2834	463.272	176.775	4.05004	2.01794	0.969506	2.08141	0.0373967	0.115837	1.38869	1.16615	1.19083	0.23372	0.376158	2.68031	1.16616	2.29841	0.0215387	0.0813806	1.65036	1.16593	1.41549	0.156925	0.256973
group_1112	yknY_2	SPD_RS09350	NC_008533	1749742	1750374	632	+		ABC transporter ATP-binding protein	SPD_1755	111.034	251.702	532.982	648.12	613.993	637.25	788.876	1813.22	2132.39	166.475	310.018	264.264	689.194	2.75218	1.46057	0.702286	2.07974	0.0375491	0.116068	1.09781	0.538638	2.03812	0.0415381	0.0985548	2.4149	0.538631	4.48341	7.34602e-06	0.000116958	-0.259173	0.539653	-0.480258	0.631044	0.739963
group_493		SPD_RS09945	NC_008533	1852058	1853200	1142	-		LysM domain-containing protein	SPD_1874	2489.73	12993	2578.48	5456.93	2515.5	1384.2	3366.38	1861.38	556.421	3867.41	1431.92	1435.63	3328.09	-2.4773	-1.30877	0.629913	-2.0777	0.037737	0.116408	-0.949197	0.784145	-1.21049	0.226092	0.367829	-1.6427	0.784415	-2.09418	0.0362442	0.118704	-1.42362	0.784181	-1.81543	0.0694584	0.131384
group_870	murI, racE	SPD_RS08855	NC_008533	1672431	1673225	794	-	racE	glutamate racemase	SPD_1661	2485.46	2758.23	5394.64	2674.39	2660.07	3033.55	2037.85	2164.98	2823.75	1793.69	1667.77	2018.31	2626.06	-1.52709	-0.610787	0.294378	-2.07484	0.0380017	0.116983	-0.343966	0.313734	-1.09636	0.27292	0.422042	-0.596226	0.314223	-1.89746	0.0577669	0.167081	-0.954717	0.313868	-3.04178	0.00235186	0.00759514
group_1277	rocS	SPD_RS04730	NC_008533	890944	891435	491	+	rocS	chromosome segregation protein RocS	SPD_0878	6330.38	4167.76	1393.68	9940.49	5291.79	5020.28	11879.2	7395.27	8774.46	6426.12	5079.95	5387.56	6423.91	1.8262	0.868848	0.419149	2.07288	0.038183	0.117299	0.767079	0.487432	1.57371	0.115553	0.221933	1.23705	0.487484	2.53762	0.0111609	0.047426	0.505467	0.487446	1.03697	0.299749	0.424975
group_1286		SPD_RS06505	NC_008533	1249059	1249544	485	-		LURP-one-related/scramblase family protein	SPD_1217	1043.44	1175.66	716.644	1510.95	1510.32	2145.48	700.691	1053.18	907.933	2877.22	4214.67	3619.17	1789.61	2.10409	1.07319	0.518197	2.07102	0.0383574	0.117481	0.8105	0.289787	2.79688	0.00515985	0.0175505	-0.148544	0.291459	-0.509657	0.610292	0.77122	1.86233	0.289558	6.43161	1.26255e-10	2.33806e-09
group_1748		SPD_RS09735	NC_008533	1813442	1813636	194	-		ABC transporter ATP-binding protein	SPD_1828	553.748	363.919	576.196	1301.81	921.272	610.79	406.42	437.602	389.828	2387.42	1723.15	2138.64	984.233	2.3049	1.2047	0.581824	2.07056	0.0383997	0.117481	0.928625	0.32313	2.87384	0.00405516	0.01438	-0.270885	0.326477	-0.829721	0.406696	0.60822	2.06995	0.322735	6.41377	1.41961e-10	2.5052e-09
group_635	eutD, pta	SPD_RS05295	NC_008533	996995	997969	974	+	pta	phosphate acetyltransferase	SPD_0985	1224.22	1710.52	2654.1	2493.87	2080.09	2822.98	1596.92	4147.8	5301	2429.76	4663.62	3792.72	2909.8	1.75079	0.80801	0.390668	2.06828	0.038614	0.117895	0.406	0.458151	0.88617	0.375526	0.529905	0.984094	0.458279	2.14737	0.0317639	0.107796	0.963626	0.458089	2.10358	0.0354153	0.07589
group_294	yclM	SPD_RS02035	NC_008533	381602	382966	1364	-		aspartate kinase	SPD_0377	7530.4	5238.54	3075.45	4105.02	4342.17	4682.36	2274.61	2858.02	3566.76	2935.92	2924.65	2840.72	3864.55	-1.55763	-0.639355	0.309697	-2.06445	0.0389747	0.118754	-0.272241	0.32049	-0.849452	0.39563	0.545947	-0.866422	0.320919	-2.69982	0.00693774	0.0333545	-0.865793	0.320571	-2.70079	0.00691759	0.0188661
group_2365		SPD_RS03760	NC_008533	710762	711631	869	+		putative PEP-binding protein	SPD_0698	2410.01	2609.31	1562.93	1013.13	1457.59	1568.87	2421.27	1270.93	1565.98	824.675	931.044	1074.64	1559.2	-1.62979	-0.704684	0.341965	-2.06069	0.0393326	0.1196	-0.706072	0.325765	-2.16743	0.0302024	0.0767857	-0.324613	0.326214	-0.995092	0.319691	0.522372	-1.21915	0.325982	-3.73994	0.000184064	0.000860062
group_309	pgi	SPD_RS10060	NC_008533	1866664	1868013	1349	-		glucose-6-phosphate isomerase	SPD_1897	9227.24	10989.9	21052.8	25629.8	16844.3	18105.4	15540.8	13875.6	22816.6	25462.9	31475	35553	20547.8	1.65862	0.729984	0.354801	2.05745	0.0396433	0.1203	0.554176	0.362282	1.52968	0.126096	0.23584	0.340327	0.362339	0.93925	0.347602	0.551166	1.16469	0.362272	3.21496	0.00130462	0.00462632
group_1034	coaB, coaBC_1	SPD_RS05825	NC_008533	1119299	1119988	689	+	coaB	phosphopantothenate--cysteine ligase	SPD_1088	1748.08	2824.3	1915.85	1315.32	709.238	960.837	1533.66	1668.75	1795.87	867.016	1271.22	1908.62	1543.23	-1.61936	-0.695425	0.338182	-2.05636	0.0397477	0.120372	-1.12116	0.357558	-3.13561	0.00171497	0.00700943	-0.377444	0.357851	-1.05475	0.29154	0.491475	-0.681196	0.357396	-1.906	0.0566505	0.111225
group_2369		SPD_RS03925	NC_008533	742867	743379	512	+		thiol-activated cytolysin C-terminal domain-containing protein	SPD_0729	3712.53	2841.08	1696.18	1262.04	1588.56	1783.86	2078.11	2139.85	2365.62	1150.89	2016.85	1866.97	2041.88	-1.52485	-0.608667	0.297798	-2.04389	0.0409641	0.123805	-0.833619	0.333216	-2.50174	0.0123585	0.036636	-0.327393	0.333532	-0.981595	0.3263	0.52636	-0.713745	0.333183	-2.1422	0.0321772	0.0699505
group_345	secY	SPD_RS01170	NC_008533	205609	206919	1310	+	secY	preprotein translocase subunit SecY	SPD_0213	36503.2	28756.9	45728.4	89491.4	112595	88216.2	38930	34656.4	28554.1	58895.5	83996.7	59548.2	58822.7	1.7867	0.837296	0.412576	2.02944	0.0424139	0.127927	1.38731	0.257752	5.38235	7.35207e-08	9.78918e-07	-0.119665	0.257806	-0.464167	0.642528	0.796522	0.867257	0.257756	3.36464	0.000766432	0.00297067
group_2452		SPD_RS06720	NC_008533	1285697	1286983	1286	-		U32 family peptidase	SPD_1258	5955.99	2893.52	1966.27	2790.49	2149.26	2030.27	1014.13	1296.06	1101.18	3418.02	2378.78	1360.66	2362.89	-1.85039	-0.88783	0.439053	-2.02215	0.0431611	0.12978	-0.634836	0.44213	-1.43586	0.151043	0.270687	-1.66598	0.442999	-3.7607	0.000169441	0.00168318	-0.596789	0.442125	-1.34982	0.177074	0.281667
group_446	cca	SPD_RS07370	NC_008533	1407473	1408672	1199	-		CCA tRNA nucleotidyltransferase	SPD_1386	2055.56	2248.53	3388.76	4222.72	4575.18	4797.02	2858.36	3396.13	2067.42	3629.73	4356.57	4866.9	3538.57	1.50855	0.593167	0.293392	2.02175	0.0432019	0.12978	0.824088	0.273224	3.01616	0.00255996	0.00982081	0.115737	0.273764	0.422761	0.67247	0.810083	0.743275	0.273235	2.72028	0.00652273	0.0180186
group_1349		SPD_RS08770	NC_008533	1659538	1659981	443	-		MarR family transcriptional regulator	SPD_1645	643.43	965.905	1688.98	1045.74	1557.94	3044.58	1032.34	2952.24	7010.24	711.126	1798.8	4116.68	2214	2.35347	1.23479	0.611105	2.02058	0.0433233	0.129883	0.777527	0.731765	1.06254	0.287993	0.438336	1.73825	0.731808	2.37529	0.0175353	0.0690367	1.00811	0.731742	1.37769	0.1683	0.270289
group_563	hrcA	SPD_RS02465	NC_008533	467524	468558	1034	+	hrcA	heat-inducible transcriptional repressor HrcA	SPD_0458	6017.21	13589.8	35317.2	4893.9	10429.4	11618.8	19563.7	1670.84	2192.37	4643.01	2538	4851.63	9777.16	-2.64022	-1.40066	0.694212	-2.01762	0.0436309	0.130543	-1.02745	0.836359	-1.22848	0.219265	0.358277	-1.22898	0.836413	-1.46935	0.141738	0.317016	-2.19039	0.836396	-2.61884	0.00882287	0.0232998
group_2104	ruvB, ruvB_1	SPD_RS01315	NC_008533	232129	233127	998	+	ruvB	Holliday junction branch migration DNA helicase RuvB	SPD_0241	2932.44	2835.84	3284.32	809.553	1833.47	2346.14	2229.56	2273.86	2215.69	1070.06	526.586	634.511	1916	-1.94878	-0.962573	0.477882	-2.01425	0.0439834	0.130845	-0.858909	0.394591	-2.17671	0.0295024	0.0755182	-0.429776	0.394871	-1.0884	0.27642	0.474405	-2.02144	0.39501	-5.11744	3.09705e-07	2.94023e-06
group_2349	copY	SPD_RS03415	NC_008533	653740	654135	395	+		CopY/TcrY family copper transport repressor	SPD_0633	135.234	260.092	396.135	56.462	179.152	227.117	142.822	113.065	89.9603	35.6044	27.1946	25.9173	140.73	-2.63928	-1.40014	0.695156	-2.01414	0.0439947	0.130845	-0.763411	0.557225	-1.37002	0.17068	0.298631	-1.18234	0.563055	-2.09986	0.0357411	0.117312	-3.15508	0.567932	-5.55538	2.77007e-08	3.27174e-07
group_1428	yabJ	SPD_RS07430	NC_008533	1417972	1418352	380	-		RidA family protein	SPD_1397	2987.96	2868.35	2740.53	6143.22	3395.95	4120.63	2889.99	3123.94	3543.44	4438.04	4936.07	8263.92	4121	1.58426	0.663806	0.329304	2.01579	0.0438221	0.130845	0.667701	0.308639	2.16337	0.0305128	0.0773128	0.152448	0.309036	0.493302	0.621799	0.782087	1.03673	0.308604	3.35942	0.000781061	0.00301956
group_1134		SPD_RS08140	NC_008533	1552063	1552680	617	+		TVP38/TMEM64 family protein	SPD_1530	1033.47	1166.22	2049.1	926.453	753.459	934.928	845.43	1210.21	1402.71	611.049	737.715	826.577	1041.44	-1.54336	-0.626077	0.311231	-2.01161	0.0442606	0.131374	-0.695766	0.322946	-2.15443	0.0312063	0.0786713	-0.293472	0.323624	-0.906831	0.364496	0.565988	-0.960462	0.323106	-2.97259	0.002953	0.00915187
group_415	femA, fibB, murN	SPD_RS02875	NC_008533	549075	550307	1232	+	murN	peptidoglycan bridge formation alanyltransferase MurN	SPD_0536	2894.01	3162	3230.3	3281.95	4770.21	5024.69	3771.84	3178.37	3731.69	4514.06	5057.7	7554.89	4180.98	1.46813	0.553981	0.275871	2.00812	0.044631	0.132211	0.494241	0.261023	1.89348	0.0582943	0.1309	0.202504	0.261415	0.774649	0.438547	0.637423	0.883524	0.260977	3.38544	0.000710633	0.00280513
group_2465		SPD_RS00675	NC_008533	125700	126428	728	+		hypothetical protein	SPD_0124	229.186	102.778	252.086	613.129	451.849	438.247	169.661	201.004	226.567	329.1	355.013	442.445	317.589	1.85692	0.892909	0.445551	2.00406	0.0450639	0.133228	1.38353	0.36392	3.80173	0.000143687	0.000807228	0.0496236	0.370144	0.134066	0.893351	0.935209	0.968832	0.364326	2.65925	0.00783157	0.0210904
group_492	tgt	SPD_RS09920	NC_008533	1848064	1849206	1142	-	tgt	tRNA guanosine(34) transglycosylase Tgt	SPD_1868	7884.86	7553.15	6626.26	5974.63	3316.58	4087	3494.83	2843.37	1882.5	6123.96	5906.66	6268.75	5163.55	-1.65884	-0.730175	0.365123	-1.99981	0.0455212	0.134106	-0.722202	0.292698	-2.46739	0.01361	0.0398731	-1.42411	0.293208	-4.857	1.19177e-06	2.35217e-05	-0.270156	0.292653	-0.923129	0.35594	0.485648
group_1003	adcC, znuC	SPD_RS10575	NC_008533	1975915	1976619	704	-		metal ABC transporter ATP-binding protein	SPD_1999	1305.36	1155.73	1314.45	960.648	1046	1229.3	466.808	680.482	474.791	951.697	712.993	680.329	914.882	-1.57068	-0.651394	0.325757	-1.99963	0.0455402	0.134106	-0.221027	0.238104	-0.928279	0.353263	0.508536	-1.22199	0.241444	-5.06117	4.1669e-07	9.32889e-06	-0.687514	0.238434	-2.88346	0.00393337	0.0117064
group_1363		SPD_RS04885	NC_008533	920324	920755	431	+		GNAT family N-acetyltransferase	SPD_0909	866.922	1432.6	1253.23	2977.37	4029.22	3698.37	1486.69	1670.84	1376.06	1331.8	1476.91	1306.51	1908.88	1.81638	0.861063	0.430879	1.99838	0.0456751	0.134238	1.59183	0.236344	6.73523	1.63666e-11	3.83592e-10	0.351703	0.237603	1.48022	0.138816	0.312648	0.212567	0.236765	0.8978	0.369292	0.498594
group_671	rpoA	SPD_RS01200	NC_008533	209011	209946	935	+		DNA-directed RNA polymerase subunit alpha	SPD_0218	79445	39940.8	10440	134818	69587	63677.6	66548.4	36637.1	28747.3	208570	195786	126823	88418.4	2.39082	1.2575	0.629807	1.99665	0.0458632	0.134389	1.04603	0.609202	1.71706	0.0859689	0.174515	0.0231788	0.609218	0.0380467	0.96965	0.980105	2.03255	0.6092	3.33643	0.000848623	0.00322262
group_1232		SPD_RS10675	NC_008533	1997229	1997756	527	-		isoprenylcysteine carboxyl methyltransferase family protein	SPD_2018	1560.17	2262.17	1109.18	1977.76	4169.25	3880.83	2383.88	4049.39	2090.74	1902.43	2024.27	1931.76	2445.15	1.6478	0.720538	0.360945	1.99625	0.0459064	0.134389	1.02177	0.388513	2.62996	0.00853953	0.0268539	0.78678	0.388837	2.02342	0.04303	0.132921	0.246256	0.388635	0.633642	0.526314	0.647639
group_2186		SPD_RS08655	NC_008533	1639636	1640166	530	-		DUF421 domain-containing protein	SPD_1623	2782.98	2201.34	2077.91	1615.93	1302.25	1031.95	1417.68	592.543	644.716	1897.62	1865.05	1991.93	1618.49	-1.71341	-0.77687	0.389337	-1.99537	0.0460027	0.134407	-0.83896	0.355159	-2.36221	0.0181662	0.0503685	-1.40861	0.356412	-3.9522	7.74356e-05	0.000866817	-0.295903	0.355011	-0.833504	0.404561	0.533252
group_419	bepA	SPD_RS07090	NC_008533	1345910	1347139	1229	-		tetratricopeptide repeat protein	SPD_1331	4513.97	7288.86	4710.41	4817.56	3292.2	4411.69	3821.69	3936.33	3448.48	3919.37	4918.27	4378.17	4454.75	-1.34147	-0.423816	0.213212	-1.98777	0.0468376	0.136579	-0.400127	0.253188	-1.58036	0.114025	0.220126	-0.560126	0.253555	-2.20909	0.0271681	0.0961135	-0.322056	0.253177	-1.27206	0.203352	0.313324
group_1148		SPD_RS09195	NC_008533	1723287	1723895	608	-		hypothetical protein	SPD_1728	1982.96	6608.22	2005.88	4731.67	13449.4	11332.1	1614.18	5372.67	6617.08	4041.58	11699.6	10360	6651.28	2.17664	1.1221	0.565062	1.98581	0.0470546	0.136944	1.47716	0.652013	2.26553	0.0234799	0.062336	0.359614	0.652163	0.551417	0.581348	0.752392	1.29994	0.652018	1.99371	0.0461834	0.0942428
group_864		SPD_RS04705	NC_008533	886954	887754	800	-		glycoside hydrolase family 25 protein	SPD_0873	3074.8	3062.37	1933.86	2419.91	2297.23	2051.77	1275.81	1350.49	1499.34	1760.01	1921.42	2190.47	2069.79	-1.44485	-0.530916	0.267973	-1.98123	0.0475652	0.138161	-0.257096	0.226212	-1.13653	0.255736	0.401259	-0.971706	0.227524	-4.27078	1.94791e-05	0.00026806	-0.461745	0.226279	-2.0406	0.0412905	0.0865024
group_58	rnr	SPD_RS04640	NC_008533	875465	877819	2354	+	rnr	ribonuclease R	SPD_0862	3511.82	3968.49	2913.39	4733.26	9375.43	6892.34	9813.51	4235.74	2898.72	6128.77	4515.29	3691.83	5223.22	1.67653	0.745479	0.376851	1.97818	0.0479086	0.138888	1.01441	0.449862	2.25493	0.024138	0.0637447	0.70539	0.450006	1.56751	0.116995	0.278119	0.463446	0.449895	1.03012	0.302954	0.429113
group_805	malD, malG	SPD_RS10255	NC_008533	1910296	1911138	842	+		sugar ABC transporter permease	SPD_1936	1444.87	415.308	1966.27	328.434	132.663	170.889	298.105	1159.96	641.384	686.107	1010.16	255.933	709.173	-2.45122	-1.2935	0.655618	-1.97295	0.0485009	0.140333	-2.59731	0.680207	-3.81841	0.000134316	0.000763156	-0.865787	0.679808	-1.27358	0.202814	0.386192	-0.96938	0.679162	-1.42732	0.153488	0.252725
group_70	pacS	SPD_RS03425	NC_008533	654527	656770	2243	+		heavy metal translocating P-type ATPase	SPD_0635	382.926	742.52	1724.99	310.938	779.538	1022.03	240.593	358.038	421.481	389.724	264.035	363.305	583.343	-2.05509	-1.0392	0.528823	-1.96513	0.0493997	0.142657	-0.427734	0.564036	-0.758346	0.448244	0.595014	-1.47977	0.566317	-2.61297	0.00897595	0.0400712	-1.4831	0.564638	-2.62663	0.00862351	0.0228538
group_776	cdaA	SPD_RS07400	NC_008533	1413153	1414010	857	-	cdaA	diadenylate cyclase CdaA	SPD_1392	3032.09	3593.04	3630.04	1741.57	2561.42	2727.06	3436.36	2684.24	2435.59	2865.67	2172.11	2340.89	2768.34	-1.33956	-0.421762	0.215097	-1.9608	0.0499024	0.143831	-0.544093	0.247245	-2.20063	0.0277624	0.0720479	-0.260295	0.247635	-1.05112	0.293202	0.492383	-0.474904	0.247228	-1.92092	0.054742	0.108329
group_961	glnQ_4	SPD_RS03875	NC_008533	735068	735802	734	+		amino acid ABC transporter ATP-binding protein	SPD_0720	2807.18	3250.1	1008.34	1106.18	1015.95	927.21	2693.49	1714.81	1509.33	873.752	1119.43	923.767	1579.13	-1.78611	-0.836822	0.427225	-1.95874	0.0501437	0.144177	-1.21472	0.410362	-2.96012	0.00307516	0.011446	-0.257482	0.410505	-0.627231	0.530508	0.713675	-1.27849	0.410388	-3.11532	0.00183745	0.0062216
group_2333		SPD_RS05365	NC_008533	1009747	1010925	1178	+		MFS transporter	SPD_1000	1765.16	988.977	2445.23	1411.55	1468.37	1250.8	186.915	366.413	329.855	716.9	686.293	804.362	1035.07	-2.15729	-1.10922	0.566473	-1.95812	0.0502157	0.144177	-0.328878	0.361671	-0.909329	0.363176	0.517345	-2.56054	0.366318	-6.98993	2.75016e-12	1.33072e-10	-1.23269	0.362059	-3.40466	0.000662466	0.00263581
group_667	cglA, comGA	SPD_RS09895	NC_008533	1842091	1843032	941	-	comGA	competence type IV pilus ATPase ComGA	SPD_1863	49.8231	18.8776	39.6135	8.74763	47.0558	27.0115	295.23	25.1255	19.9912	591.803	127.567	180.495	119.278	4.08641	2.03084	1.03857	1.95541	0.0505348	0.144815	-0.376605	1.01478	-0.37112	0.710548	0.812364	1.66736	1.0116	1.64823	0.099306	0.246213	3.06038	1.00761	3.03726	0.00238741	0.00765196
group_1452		SPD_RS09900	NC_008533	1843108	1843473	365	-		DUF1033 family protein	SPD_1864	4061.29	2020.95	1941.06	5695.5	8094.16	6125.54	5655.37	8291.41	6956.93	1965.94	2473.72	1836.43	4593.19	1.95594	0.967865	0.49525	1.9543	0.0506663	0.144913	1.31052	0.334781	3.91455	9.0573e-05	0.000540548	1.38019	0.334915	4.12103	3.7719e-05	0.000452628	-0.355375	0.334998	-1.06083	0.288769	0.413314
group_876	lgt	SPD_RS06640	NC_008533	1271705	1272493	788	-	lgt	prolipoprotein diacylglyceryl transferase	SPD_1243	3017.86	5750.33	5358.63	3703.43	3575.67	4222.61	2626.39	3798.14	3814.98	2917.64	2696.22	2631.07	3676.08	-1.41323	-0.498994	0.257033	-1.94136	0.0522142	0.149055	-0.296176	0.279571	-1.05939	0.289421	0.439849	-0.464426	0.279936	-1.65904	0.0971072	0.243173	-0.77656	0.279653	-2.77687	0.00548858	0.0156221
group_1689		SPD_RS04380	NC_008533	835078	835299	221	+		SP_0924 family bacteriocin-like peptide		331.679	560.036	558.19	350.7	496.07	441.004	881.854	422.946	514.773	1488.65	2150.84	5074.7	1105.95	2.71951	1.44335	0.744355	1.93906	0.0524944	0.149569	-0.169159	0.478729	-0.35335	0.723826	0.822164	0.331439	0.479526	0.691181	0.489452	0.681055	2.5893	0.477812	5.41907	5.99095e-08	6.60766e-07
group_2449	rsmI	SPD_RS04445	NC_008533	845679	846548	869	+	rsmI	16S rRNA (cytidine(1402)-2'-O)-methyltransferase	SPD_0828	1534.55	1297.31	921.914	3064.85	2233.73	2472.38	1174.21	1072.02	1009.55	2910.9	2833.18	2522.77	1920.61	1.71241	0.776028	0.401006	1.9352	0.0529653	0.150447	1.04408	0.234327	4.45563	8.36461e-06	6.70958e-05	-0.210105	0.236093	-0.889922	0.373508	0.574038	1.13339	0.234306	4.83724	1.31657e-06	1.11229e-05
group_2119	bcrA_2	SPD_RS08045	NC_008533	1536882	1537532	650	-		ATP-binding cassette domain-containing protein	SPD_1514	288.974	185.63	320.509	388.077	294.24	294.921	347.949	471.103	363.173	343.535	678.381	513.718	374.184	1.55871	0.640353	0.330951	1.93489	0.0530042	0.150447	0.308444	0.342247	0.901232	0.367465	0.522462	0.581552	0.344291	1.68913	0.0911948	0.231068	0.963087	0.341525	2.81996	0.00480289	0.013908
group_1211	hpt	SPD_RS00055	NC_008533	11616	12158	542	+	hpt	hypoxanthine phosphoribosyltransferase	SPD_0012	5728.23	8082.77	1451.29	12747.7	5909.18	5074.3	15203.4	7437.14	6618.75	9252.34	10668.2	12295.9	8372.43	1.86005	0.895339	0.463041	1.93361	0.0531615	0.150607	0.63608	0.578261	1.09999	0.271337	0.420338	0.938329	0.578309	1.62254	0.104688	0.255337	1.07714	0.578248	1.86277	0.0624946	0.119416
group_2239		SPD_RS10855	NC_008533	2028121	2029371	1250	-		pitrilysin family protein	SPD_2052	6398.71	4638.65	2769.34	8807.27	4678.36	4281.04	10392.5	7426.68	5600.86	7726.16	7167.01	8407.39	6524.49	1.55606	0.6379	0.330107	1.9324	0.0533099	0.150742	0.36292	0.395606	0.917377	0.358945	0.512823	0.76171	0.395688	1.92503	0.0542259	0.158555	0.754196	0.395583	1.90654	0.0565799	0.111225
group_2361	bceB	SPD_RS04320	NC_008533	821911	823899	1988	+		ABC transporter permease	SPD_0805	530.972	1324.58	1980.68	558.258	781.806	827.433	855.015	427.133	523.103	691.88	876.655	1184.33	880.153	-1.70653	-0.771068	0.39964	-1.92941	0.0536805	0.151217	-0.820655	0.470423	-1.74451	0.081071	0.167733	-1.08262	0.471692	-2.29518	0.021723	0.0818708	-0.475569	0.470286	-1.01123	0.311904	0.439301
group_2240	thrC	SPD_RS09960	NC_008533	1855331	1856815	1484	-	thrC	threonine synthase	SPD_1877	4906.86	5289.93	3475.18	2931.25	3662.98	3233.66	4314.38	2795.21	1574.31	3899.17	2731.82	2334.87	3429.13	-1.49314	-0.578354	0.29973	-1.92958	0.053659	0.151217	-0.476832	0.374836	-1.27211	0.203335	0.337392	-0.654814	0.375158	-1.74543	0.0809096	0.212547	-0.609545	0.374854	-1.62608	0.103932	0.184494
group_1164	dinG_2	SPD_RS04735	NC_008533	891533	892123	590	+		3'-5' exonuclease	SPD_0879	1012.12	933.393	831.884	1592.86	1262.57	1405.7	1023.72	1122.27	1004.56	1177.83	1100.64	1148.23	1134.65	1.29914	0.377555	0.195818	1.9281	0.0538433	0.15139	0.611422	0.161854	3.77762	0.000158334	0.000866791	0.175187	0.164066	1.06778	0.285619	0.485747	0.297196	0.162088	1.83355	0.0667206	0.126685
group_52	clpC_2	SPD_RS10700	NC_008533	2000462	2002894	2432	-		ATP-dependent Clp protease ATP-binding subunit	SPD_2022	8971	16642.7	6953.97	6830.31	8247.8	7793.64	10071.4	8584.54	6618.75	6757.14	6464.9	6368.71	8358.74	-1.44296	-0.529036	0.274912	-1.92438	0.0543065	0.152405	-0.51042	0.326447	-1.56356	0.117921	0.224753	-0.366219	0.326557	-1.12146	0.262094	0.461251	-0.73385	0.326462	-2.24788	0.0245835	0.0558717
group_746	atpG	SPD_RS07115	NC_008533	1351419	1352297	878	-		F0F1 ATP synthase subunit gamma	SPD_1336	16082.9	12641.7	10353.5	17855.5	14663.8	17990.7	18793.1	12198.4	16399.4	18475.8	25369.1	31316	17678.3	1.4761	0.561795	0.293034	1.91717	0.0552167	0.154669	0.369924	0.282424	1.30982	0.190257	0.321271	0.278094	0.2825	0.984404	0.324917	0.526323	0.943385	0.282409	3.34049	0.000836297	0.00319197
group_822	exoA, xth	SPD_RS08670	NC_008533	1640753	1641580	827	+		exodeoxyribonuclease III	SPD_1626	2291.86	2632.38	3104.26	1844.95	1815.33	1605.25	1292.11	2164.98	2940.37	719.787	1103.11	1215.34	1894.14	-1.63871	-0.712556	0.373422	-1.90818	0.0563679	0.157598	-0.607795	0.331649	-1.83265	0.0668552	0.145337	-0.327645	0.33204	-0.986765	0.323758	0.525789	-1.40025	0.331928	-4.21854	2.4589e-05	0.000148127
group_504	mnmA	SPD_RS00700	NC_008533	130616	131737	1121	+	mnmA	tRNA 2-thiouridine(34) synthase MnmA	SPD_0127	6805.83	5415.78	7432.93	4147.97	5439.76	6504.8	5654.41	5198.88	5044.44	3699.97	3890.31	3616.85	5237.66	-1.36466	-0.448538	0.236242	-1.89864	0.0576121	0.159285	-0.287539	0.215156	-1.33642	0.181413	0.310899	-0.305106	0.215443	-1.41618	0.156722	0.32971	-0.809648	0.215241	-3.76159	0.000168836	0.000818634
group_2533	blpS	SPD_RS02515	NC_008533	476950	477288	338	+		LytTR family DNA-binding domain-containing protein	SPD_0467	970.838	596.743	424.945	508.158	624.764	436.594	1041.93	787.265	889.608	2377.8	3473	4698.44	1402.51	2.48095	1.3109	0.690325	1.89895	0.0575707	0.159285	-0.349696	0.364777	-0.958658	0.337731	0.492798	0.443819	0.365264	1.21506	0.224342	0.415448	2.39925	0.363789	6.59516	4.24811e-11	8.38442e-10
group_1427	gloA	SPD_RS04575	NC_008533	864081	864461	380	+		VOC family protein	SPD_0850	4015.74	1841.62	1415.28	8446.23	4789.48	3746.33	5675.5	3398.22	1629.28	5699.59	4080.18	2488.06	3935.46	1.83041	0.872168	0.459017	1.90008	0.057423	0.159285	1.22268	0.551233	2.21808	0.0265495	0.0697448	0.557	0.55144	1.01008	0.312455	0.511663	0.753489	0.551261	1.36685	0.171673	0.274531
group_784	aroE	SPD_RS06465	NC_008533	1238965	1239819	854	-		shikimate dehydrogenase	SPD_1210	1030.63	1718.91	1562.93	1906.19	2705.42	3128.92	1332.37	1882.32	1839.19	1945.73	1998.56	1958.14	1917.44	1.44604	0.532112	0.27971	1.90237	0.0571225	0.159285	0.844783	0.281332	3.00279	0.00267515	0.0101636	0.228539	0.282177	0.809914	0.417989	0.621392	0.453474	0.281428	1.61133	0.107108	0.189237
group_1251		SPD_RS07245	NC_008533	1377349	1377861	512	-		YiiX/YebB-like N1pC/P60 family cysteine hydrolase	SPD_1362	1377.96	1042.46	983.135	2742.78	1841.41	2162.02	1780	1390.28	1079.52	1636.84	1326.6	1260.23	1551.94	1.48991	0.575224	0.302853	1.89935	0.0575182	0.159285	0.984871	0.274542	3.58732	0.000334088	0.00167603	0.319581	0.275581	1.15966	0.246186	0.442781	0.30899	0.274757	1.12459	0.260762	0.382471
group_228	amiC	SPD_RS08905	NC_008533	1682963	1684459	1496	-		ABC transporter permease	SPD_1670	21761.3	12296.7	8833.81	10841.5	11397.7	9287.54	9933.32	9759.16	7006.91	10813.2	11954.7	8410.63	11024.7	-1.43951	-0.525574	0.27644	-1.90123	0.0572724	0.159285	-0.444445	0.339386	-1.30956	0.190346	0.321271	-0.684182	0.339505	-2.01524	0.0438799	0.135154	-0.460477	0.339387	-1.35679	0.174848	0.279013
group_402	tyrS	SPD_RS10200	NC_008533	1896176	1897432	1256	+	tyrS	tyrosine--tRNA ligase	SPD_1926	7997.32	8592.46	7947.91	14871.8	10034.2	10791.4	10395.3	8419.13	9300.9	11902.5	10917.9	8873.43	10003.7	1.29741	0.375634	0.197928	1.89783	0.0577181	0.159285	0.540602	0.213814	2.52838	0.0114591	0.0343772	0.196405	0.213999	0.917784	0.358732	0.561103	0.368969	0.213825	1.72556	0.0844262	0.155195
group_2440	hemH	SPD_RS04815	NC_008533	909638	910732	1094	+	hemH	ferrochelatase	SPD_0895	196.445	170.947	154.853	122.467	113.387	81.0344	832.01	682.576	782.988	354.12	328.313	436.892	354.669	2.37801	1.24975	0.661838	1.8883	0.0589851	0.162348	-0.735452	0.261777	-2.80946	0.00496249	0.0169948	2.12802	0.256438	8.29841	1.05518e-16	8.79314e-15	1.08985	0.255981	4.25754	2.06692e-05	0.000128646
group_1314	mutX	SPD_RS05545	NC_008533	1057873	1058337	464	-		8-oxo-dGTP diphosphatase	SPD_1031	982.227	1746.18	993.939	501.796	897.461	1058.96	823.384	871.017	1129.5	378.177	562.681	740.031	890.446	-1.60628	-0.683726	0.362171	-1.88786	0.0590454	0.162348	-0.600154	0.389888	-1.5393	0.123731	0.232664	-0.400842	0.39068	-1.02601	0.304886	0.506455	-1.14778	0.39021	-2.94143	0.00326699	0.00992133
group_2217	serB	SPD_RS11645	NC_008533	1023538	1023849	311	+		phosphoserine phosphatase		19.9292	10.4876	43.2147	41.3524	124.159	127.34	26.839	117.252	98.29	21.1702	30.6557	17.5867	56.5231	2.83082	1.50122	0.796362	1.8851	0.0594166	0.162837	2.07747	0.74987	2.77044	0.00559814	0.018702	1.79216	0.755859	2.37102	0.0177389	0.0696554	0.000411176	0.759456	0.000541408	0.999568	0.999996
group_431	femX, murM, murM/fibA	SPD_RS02870	NC_008533	547850	549070	1220	+	murM	peptidoglycan bridge formation alanyltransferase MurM	SPD_0535	3383.7	4486.58	2643.3	3770.23	6243.68	6202.17	5269.08	3900.73	5291	3913.6	4101.44	4950.67	4513.01	1.38257	0.467348	0.248003	1.88445	0.0595043	0.162837	0.623861	0.292592	2.13219	0.0329914	0.0819322	0.45872	0.292838	1.56646	0.11724	0.27826	0.301122	0.292627	1.02903	0.303466	0.429433
group_823	ybbA	SPD_RS04165	NC_008533	791015	791839	824	+		alpha/beta hydrolase	SPD_0778	189.328	157.313	86.4295	63.6191	100.915	76.0731	144.739	77.4703	34.9846	89.4922	73.1782	78.6775	97.685	-1.77014	-0.823865	0.437271	-1.88411	0.0595505	0.162837	-0.860744	0.527176	-1.63274	0.102523	0.202348	-0.751569	0.533772	-1.40803	0.159121	0.3321	-0.859305	0.527167	-1.63004	0.103093	0.183221
group_456		SPD_RS06740	NC_008533	1288161	1289339	1178	+		site-specific DNA-methyltransferase	SPD_1260	744.499	895.638	403.338	1996.05	1111.76	823.023	1315.11	492.041	541.428	1874.52	1513.5	1381.48	1091.03	1.79918	0.847338	0.449983	1.88305	0.0596942	0.162931	0.939394	0.483516	1.94284	0.0520354	0.118983	0.198951	0.484603	0.410544	0.681407	0.813865	1.21852	0.483455	2.52043	0.0117211	0.0296988
group_762	gla	SPD_RS07025	NC_008533	1336614	1337483	869	-	gla	aquaglyceroporin Gla	SPD_1320	10293.4	14887.1	7116.03	25186.8	15619.1	18090	8195.5	11616.4	11954.7	22831.1	24662.5	18585	15753.1	1.61749	0.693755	0.369033	1.87993	0.0601179	0.163788	0.866246	0.324221	2.67177	0.00754517	0.0241832	-0.0245106	0.324346	-0.0755693	0.939762	0.962213	1.03228	0.324218	3.1839	0.00145304	0.00508054
group_717		SPD_RS02020	NC_008533	378817	379716	899	+		TDT family transporter	SPD_0374	879.733	1623.48	4011.77	1165.82	1277.31	1305.37	961.413	1574.53	1997.45	473.443	742.165	1123.7	1428.01	-1.83859	-0.878603	0.468509	-1.87532	0.0607493	0.164856	-0.795277	0.527892	-1.50652	0.131935	0.243722	-0.521465	0.52824	-0.987175	0.323557	0.525789	-1.47493	0.528095	-2.79293	0.00522326	0.0148952
group_1027	ftsE	SPD_RS03545	NC_008533	677009	677701	692	+	ftsE	cell division ATP-binding protein FtsE	SPD_0659	4085.49	3932.84	2308.39	3646.97	3874.45	4319.08	4920.17	5757.92	5062.77	6882.24	4880.69	4083.36	4479.53	1.40014	0.485568	0.258828	1.87602	0.0606519	0.164856	0.195565	0.284996	0.686202	0.492586	0.632737	0.606177	0.285164	2.12571	0.0335272	0.111757	0.615709	0.284947	2.16079	0.0307119	0.0673507
group_1702		SPD_RS03680	NC_008533	697967	698182	215	+		YdbC family protein	SPD_0683	458.372	514.939	597.804	662.434	501.739	454.234	1635.26	1046.9	1177.81	762.127	650.692	932.097	782.868	1.66055	0.731664	0.390294	1.87465	0.0608411	0.164856	0.0468966	0.275294	0.170351	0.864734	0.916965	1.30373	0.275339	4.73498	2.19073e-06	4.10763e-05	0.582975	0.274833	2.1212	0.0339051	0.0730714
group_879	fabM	SPD_RS02045	NC_008533	383291	384076	785	+		enoyl-CoA hydratase	SPD_0378	6274.86	8476.05	3352.74	2770.61	24367.5	12213	5224.99	21762.9	12527.8	11340.5	13735.7	6227.56	10689.5	2.02808	1.02011	0.547247	1.86408	0.0623101	0.167922	1.11989	0.693431	1.615	0.106311	0.208181	1.12581	0.693467	1.62346	0.104492	0.255337	0.789794	0.693438	1.13895	0.254722	0.376066
group_1278	tpx	SPD_RS07785	NC_008533	1479270	1479761	491	+	tpx	thiol peroxidase	SPD_1464	2333.14	1707.38	8336.84	2385.72	2357.89	1506.58	1615.14	1769.25	3695.04	1712.86	2601.78	3052.22	2756.15	-1.79255	-0.84201	0.451423	-1.86524	0.0621483	0.167922	-0.984558	0.571511	-1.72273	0.0849378	0.173107	-0.804888	0.57173	-1.40781	0.159186	0.3321	-0.747245	0.571483	-1.30755	0.191025	0.299273
group_519	alr	SPD_RS08015	NC_008533	1530278	1531381	1103	-	alr	alanine racemase	SPD_1508	962.297	1232.29	1786.21	2306.19	4396.03	4517.53	1240.35	1706.44	1382.72	1997.7	1688.04	1778.11	2082.83	1.76163	0.816912	0.438175	1.86435	0.0622723	0.167922	1.49861	0.330582	4.53323	5.80885e-06	4.92275e-05	0.123942	0.331545	0.373832	0.708529	0.827583	0.46025	0.330772	1.39144	0.164091	0.264948
group_122	gyrB	SPD_RS03815	NC_008533	723350	725296	1946	+	gyrB	DNA topoisomerase (ATP-hydrolyzing) subunit B	SPD_0709	8358.89	7978.94	5531.49	9577.86	8621.41	9789.18	8831.01	8632.7	7604.98	9660.35	9369.77	9263.12	8601.64	1.239	0.309179	0.166317	1.85897	0.0630314	0.16956	0.354546	0.192831	1.83864	0.0659688	0.143827	0.195667	0.193046	1.01358	0.310785	0.511663	0.370159	0.19283	1.91961	0.0549066	0.108511
group_843	yitU	SPD_RS01450	NC_008533	264766	265578	812	-		Cof-type HAD-IIB family hydrolase	SPD_0266	5114.7	5852.06	1616.95	1513.34	1160.52	1237.57	5624.7	2772.18	2562.2	1277.91	1444.77	1640.66	2651.46	-1.96391	-0.973729	0.525616	-1.85255	0.0639471	0.171714	-1.68697	0.46408	-3.63509	0.000277882	0.0014423	-0.200113	0.464036	-0.431244	0.666291	0.806722	-1.52902	0.464043	-3.29499	0.000984263	0.00367262
group_15	addA, rexA	SPD_RS05455	NC_008533	1032286	1035936	3650	+	addA	helicase-exonuclease AddAB subunit AddA	SPD_1016	4128.2	4026.18	4263.85	4753.14	5613.24	5325.12	3563.84	5236.57	6045.67	5113.56	6617.68	7922.36	5217.45	1.34751	0.430291	0.233351	1.84397	0.065188	0.174732	0.337759	0.25155	1.34271	0.179366	0.30882	0.257339	0.25182	1.02191	0.306821	0.507982	0.662703	0.251517	2.63483	0.008418	0.0223883
group_1107		SPD_RS00540	NC_008533	101463	102095	632	-		HAD family hydrolase	SPD_0101	404.279	736.227	1998.68	502.591	372.478	369.892	308.649	739.108	1016.22	378.177	595.809	742.345	680.371	-1.87073	-0.903599	0.490973	-1.84042	0.0657059	0.175507	-1.33064	0.585901	-2.27109	0.0231413	0.0616554	-0.60227	0.586345	-1.02716	0.304345	0.506117	-0.866603	0.585653	-1.47972	0.138947	0.233624
group_2221		SPD_RS02910	NC_008533	557014	557592	578	+		uracil-DNA glycosylase family protein	SPD_0543	240.574	293.652	695.037	646.529	515.913	569.446	286.603	760.046	939.586	558.123	980.489	1261.62	645.635	1.7782	0.830417	0.45122	1.84038	0.0657122	0.175507	0.503853	0.527116	0.955868	0.339139	0.492978	0.699962	0.527952	1.32581	0.184904	0.366873	1.19769	0.526839	2.27334	0.0230056	0.0530082
group_2129	yaaA	SPD_RS07325	NC_008533	1397203	1397931	728	-	yaaA	peroxide stress protein YaaA	SPD_1378	634.888	664.912	893.104	1207.17	1150.31	847.83	906.776	1084.58	1166.15	744.806	845.01	831.205	914.73	1.33968	0.421889	0.22944	1.83878	0.0659481	0.175822	0.555612	0.231718	2.3978	0.0164939	0.0467692	0.532996	0.233052	2.28703	0.0221942	0.0832283	0.151733	0.232007	0.654001	0.513111	0.635817
group_2606	cps2A, cps4A, tagU_1	SPD_RS01715	NC_008533	313745	315190	1445	+	cps4A	capsular polysaccharide biosynthesis protein Cps4A	SPD_0315	38368	22953.1	13810.7	58155	40332.5	32565.4	31595.3	26804.7	21612.1	59608.5	50831.1	42718.2	36612.9	1.61582	0.692266	0.377278	1.8349	0.0665209	0.177033	0.802474	0.383992	2.08982	0.0366339	0.0896425	0.0906467	0.384032	0.23604	0.813402	0.88864	1.02735	0.38399	2.67545	0.00746292	0.0202065
group_1459	yugI	SPD_RS07265	NC_008533	1380046	1380405	359	-		S1 RNA-binding domain-containing protein	SPD_1366	1456.26	1562.65	1148.79	2032.63	2568.79	2275.58	1850.94	2244.54	1569.31	1712.86	1472.96	1361.12	1771.37	1.36453	0.448404	0.245024	1.83005	0.0672432	0.178637	0.718657	0.220876	3.25367	0.00113923	0.00484092	0.438061	0.221743	1.97553	0.0482075	0.144912	0.121033	0.221101	0.547411	0.584096	0.700858
group_273	pepV	SPD_RS02905	NC_008533	555560	556960	1400	+	pepV	dipeptidase PepV	SPD_0542	8202.3	11650.6	10349.9	3444.18	4041.13	5039.02	7332.81	8343.76	10057.2	4861.45	7543.28	8248.18	7426.16	-1.53823	-0.621268	0.341096	-1.82138	0.0685484	0.181781	-1.26986	0.277918	-4.5692	4.89594e-06	4.26972e-05	-0.231111	0.277956	-0.831465	0.405711	0.607351	-0.548158	0.277843	-1.9729	0.0485065	0.0971783
group_858		SPD_RS03615	NC_008533	692040	692843	803	-		peptidylprolyl isomerase	SPD_0672	5436.41	6577.8	3194.29	2711.76	1634.48	1794.89	5388.9	3680.88	4789.55	2435.53	2628.48	2825.91	3591.57	-1.63687	-0.710939	0.391059	-1.81798	0.0690665	0.18283	-1.30971	0.321208	-4.07744	4.55346e-05	0.000300889	-0.134898	0.321239	-0.41993	0.674536	0.810741	-0.947868	0.321135	-2.95162	0.00316108	0.00965707
group_989	ccdA-1, ccdA2, dsbD_1	SPD_RS03085	NC_008533	593166	593876	710	+	ccdA2	thiol-disulfide oxidoreductase-associated membrane protein CcdA2	SPD_0571	69.7523	73.413	957.927	43.7381	94.1115	125.686	188.832	265.911	279.877	51.0009	31.1502	67.5701	187.414	-2.87404	-1.52308	0.839591	-1.81407	0.0696663	0.183766	-2.05224	0.861864	-2.38116	NA	NA	-0.575207	0.861529	-0.667658	NA	NA	-2.86917	0.864087	-3.32047	NA	NA
group_814	aatB, artP_2	SPD_RS07075	NC_008533	1343635	1344471	836	-		amino acid ABC transporter substrate-binding protein	SPD_1328	3672.67	3958.01	1451.29	9591.38	9078.93	7183.95	5353.43	3502.91	2019.11	4708.44	4004.53	3537.25	4838.49	1.79681	0.845441	0.466042	1.81409	0.0696642	0.183766	1.50784	0.43106	3.49798	0.000468799	0.00223238	0.258873	0.431349	0.600148	0.548408	0.72862	0.43019	0.431127	0.997828	0.318363	0.446303
group_2079	frr	SPD_RS04480	NC_008533	851500	852057	557	+	frr	ribosome recycling factor	SPD_0835	3686.91	3917.11	1840.23	4431.07	4030.35	3713.8	5986.07	3668.32	4326.43	4053.13	4841.63	4103.26	4049.86	1.37996	0.464628	0.25638	1.81226	0.0699458	0.184178	0.364312	0.316181	1.15222	0.249229	0.393519	0.564267	0.316379	1.78352	0.074502	0.200995	0.458736	0.316171	1.45091	0.146805	0.243576
group_2051		SPD_RS03165	NC_008533	612025	612648	623	+		hypothetical protein	SPD_0585	921.015	913.467	1195.61	982.12	1235.92	1395.23	1123.41	1553.59	1760.89	1123.94	1476.91	1348.63	1252.56	1.32279	0.403584	0.223294	1.80741	0.0706981	0.185613	0.258592	0.256337	1.00879	0.313073	0.464501	0.553449	0.257057	2.15302	0.0313173	0.106671	0.387111	0.256278	1.51051	0.130913	0.222116
group_304	glmM	SPD_RS07390	NC_008533	1411011	1412363	1352	-	glmM	phosphoglucosamine mutase	SPD_1390	3580.14	4402.68	2718.93	4648.97	4274.7	4539.03	7212.99	5123.51	5394.29	4203.25	4245.82	3790.87	4511.26	1.35143	0.434488	0.240428	1.80715	0.0707393	0.185613	0.328966	0.229104	1.43588	0.151036	0.270687	0.726737	0.229291	3.16949	0.00152706	0.0108047	0.191565	0.229126	0.836069	0.403116	0.532973
group_816	rplB	SPD_RS01085	NC_008533	197664	198497	833	+	rplB	50S ribosomal protein L2	SPD_0196	25059.6	19894.9	14919.9	33214.7	47224.1	40726.1	35243.5	18664	15571.5	28776.1	30876.2	24097.5	27855.7	1.52754	0.611213	0.339073	1.8026	0.071451	0.187151	1.01681	0.345005	2.94725	0.00320614	0.0118746	0.214595	0.345057	0.621911	0.534	0.715179	0.483991	0.345012	1.40282	0.16067	0.26111
group_1185	tag	SPD_RS00950	NC_008533	174766	175329	563	+		DNA-3-methyladenine glycosylase I	SPD_0171	233.457	415.308	561.792	804.782	511.944	520.936	392.042	550.667	511.441	672.635	741.671	622.015	544.891	1.47733	0.562996	0.312863	1.7995	0.0719401	0.187923	0.61237	0.351832	1.74052	0.0817681	0.168247	0.273181	0.353992	0.771715	0.440283	0.638709	0.761142	0.351734	2.16397	0.0304664	0.0670082
group_1124	ytpR	SPD_RS09120	NC_008533	1713280	1713906	626	-	ytpR	YtpR family tRNA-binding protein	SPD_1713	2486.88	2712.08	1253.23	1587.3	1652.05	1836.78	1621.85	1555.69	1757.56	1655.12	1253.92	1183.4	1712.99	-1.37573	-0.460196	0.255787	-1.79914	0.0719972	0.187923	-0.349421	0.299828	-1.1654	0.243855	0.388134	-0.390083	0.300496	-1.29813	0.194242	0.378393	-0.660822	0.299934	-2.20322	0.027579	0.061744
group_61	pflB	SPD_RS02255	NC_008533	419644	421968	2324	+	pflB	formate C-acetyltransferase	SPD_0420	43179.5	47124.8	59802	71739.3	44857.7	71832.9	43055.6	46547.1	124717	68700.2	162447	148940	77745.2	1.73843	0.797788	0.443957	1.79699	0.0723364	0.188479	0.32807	0.467344	0.701989	0.482686	0.625241	0.5138	0.467352	1.09938	0.271601	0.47044	1.34038	0.46734	2.8681	0.00412942	0.0122414
group_115	ftsH	SPD_RS00060	NC_008533	12174	14132	1958	+	ftsH	ATP-dependent zinc metalloprotease FtsH	SPD_0013	16555.5	26934.2	9845.76	33439	20874	20338	24938.3	17828.6	16875.9	41377.1	41965.2	48769.4	26645.1	1.6648	0.735353	0.409856	1.79417	0.0727853	0.189318	0.484744	0.375495	1.29095	0.196722	0.3286	0.160998	0.375544	0.428706	0.668137	0.806722	1.30829	0.375484	3.48427	0.00049349	0.00203361
group_2041	cpoA	SPD_RS05170	NC_008533	974299	975423	1124	+	cpoA	alpha-galactosylglucosyldiacylglycerol synthase	SPD_0960	7419.37	7235.37	7883.09	2733.24	3852.9	4136.61	8708.31	7336.64	5805.77	3095.66	2850.49	2645.42	5308.57	-1.64277	-0.716135	0.400584	-1.78773	0.0738203	0.191343	-1.07126	0.227722	-4.70426	2.54789e-06	2.41888e-05	-0.0442204	0.227779	-0.194137	0.846068	0.906803	-1.39133	0.22779	-6.10794	1.00926e-09	1.56072e-08
group_370	yeeO	SPD_RS09955	NC_008533	1853990	1855270	1280	-		MATE family efflux transporter	SPD_1876	696.1	850.542	2099.52	180.519	1116.3	946.504	766.83	862.642	253.222	438.8	217.557	141.62	714.179	-2.21948	-1.15022	0.64328	-1.78806	0.0737667	0.191343	-0.698574	0.709724	-0.98429	0.324973	0.477433	-0.951733	0.710531	-1.33947	0.180419	0.359878	-2.19169	0.710483	-3.08479	0.00203698	0.00677487
group_262	gnd, gndA	SPD_RS01865	NC_008533	347263	348687	1424	+	gndA	NADP-dependent phosphogluconate dehydrogenase	SPD_0343	16777.6	20484.3	14116.8	26665.9	20637.6	23356.1	15709.5	15917	23626.2	25796.8	28749.1	31676.5	21959.5	1.37617	0.460657	0.258359	1.78301	0.0745849	0.192656	0.459403	0.243013	1.89044	0.0586986	0.131611	0.104547	0.243096	0.430064	0.667149	0.806722	0.746614	0.243006	3.07241	0.00212341	0.00696962
group_889	rpsB	SPD_RS10805	NC_008533	2019341	2020120	779	-	rpsB	30S ribosomal protein S2	SPD_2042	35902.5	22244.1	11531.1	60915.3	32179.3	31195.5	25826.8	22571.1	16497.7	86439.8	75789.3	41046.1	38511.6	1.87742	0.90875	0.509652	1.78308	0.0745734	0.192656	0.834788	0.461431	1.80913	0.0704312	0.151202	-0.102705	0.461474	-0.222558	0.82388	0.897473	1.54451	0.461427	3.34725	0.000816166	0.00312308
group_1030	arlR_1	SPD_RS01870	NC_008533	348699	349388	689	+		response regulator transcription factor	SPD_0344	10367.5	12551.5	6568.64	17721.9	14102.6	16949.4	7723.89	7261.27	9702.39	25867.1	25412.1	29602.2	15319.2	1.74457	0.802872	0.450659	1.78155	0.0748228	0.192808	0.725193	0.265262	2.73388	0.00625935	0.0208182	-0.257112	0.26546	-0.968552	0.332769	0.533854	1.45491	0.265242	5.48523	4.1293e-08	4.7282e-07
group_399	glyA	SPD_RS04890	NC_008533	920817	922073	1256	+	glyA	serine hydroxymethyltransferase	SPD_0910	2832.8	5696.85	4382.69	7194.53	9001.26	7871.37	5143.51	4947.63	4198.15	5977.69	5648.56	5475.95	5697.58	1.43176	0.517792	0.29085	1.78027	0.0750313	0.192808	0.89816	0.263745	3.40541	0.000660656	0.00303983	0.146081	0.264075	0.553183	0.580138	0.752392	0.405209	0.263788	1.53612	0.12451	0.213991
group_1190	lemA	SPD_RS06080	NC_008533	1173079	1173639	560	-		LemA family protein	SPD_1139	5587.3	6255.83	4213.44	2578.96	1286.38	1502.17	6095.34	3689.26	3551.77	2874.34	3346.91	3999.13	3748.4	-1.66585	-0.736261	0.413399	-1.78099	0.0749137	0.192808	-1.58171	0.345255	-4.58128	4.6213e-06	4.05377e-05	-0.267925	0.345252	-0.776026	0.437734	0.637336	-0.652135	0.345085	-1.88978	0.0587878	0.113344
group_2591	btuD_4	SPD_RS09590	NC_008533	1794732	1795616	884	-		ABC transporter ATP-binding protein	SPD_1801	79.7169	81.803	727.448	272.767	260.791	311.459	327.82	996.644	1052.87	823.713	765.899	1576.33	606.438	2.41172	1.27006	0.716111	1.77355	0.0761373	0.195314	-0.0597928	0.763237	-0.0783411	NA	NA	1.4317	0.76311	1.87614	NA	NA	1.84588	0.762483	2.42088	NA	NA
group_1312	tadA_2	SPD_RS03485	NC_008533	667609	668076	467	+		cytidine/deoxycytidylate deaminase family protein	SPD_0648	139.505	292.603	381.73	592.453	337.327	490.617	210.878	207.285	434.808	604.313	640.803	756.693	424.085	1.76095	0.816354	0.460597	1.77238	0.0763308	0.195451	0.81347	0.441442	1.84276	0.0653644	0.143189	0.0773172	0.444705	0.173862	0.861974	0.915678	1.30915	0.441136	2.96769	0.00300048	0.00927983
group_104	recG	SPD_RS08010	NC_008533	1528244	1530259	2015	-	recG	ATP-dependent DNA helicase RecG	SPD_1507	1970.15	2480.31	3568.82	5698.68	8850.45	8750.07	2312.95	2801.49	2242.34	4071.41	3456.68	4061.15	4188.71	1.75696	0.813085	0.458941	1.77165	0.0764522	0.195451	1.54117	0.281161	5.48146	4.21835e-08	5.96936e-07	-0.122374	0.28185	-0.434182	0.664157	0.806722	0.533559	0.281264	1.897	0.0578276	0.112359
group_1617		SPD_RS05535	NC_008533	1056318	1056578	260	-		hypothetical protein		644.853	830.615	896.706	229.824	364.54	378.161	637.427	684.67	917.929	260.778	267.496	404.958	543.163	-1.71906	-0.781621	0.44165	-1.76977	0.0767648	0.195914	-1.28261	0.311293	-4.12028	3.78414e-05	0.000252414	-0.0810127	0.311446	-0.260118	0.794773	0.882427	-1.3417	0.311385	-4.30882	1.64129e-05	0.000105341
group_629	iolU	SPD_RS06985	NC_008533	1329480	1330457	977	+		Gfo/Idh/MocA family oxidoreductase	SPD_1311	1614.27	1986.35	3518.4	1531.63	1387.29	1485.08	1276.77	1729.47	2687.15	1311.59	1743.42	1572.62	1820.34	-1.44872	-0.534777	0.302676	-1.76683	0.0772567	0.196833	-0.690493	0.360224	-1.91684	0.0552578	0.125085	-0.320512	0.360603	-0.888823	0.374098	0.574358	-0.618764	0.360205	-1.71781	0.0858309	0.15717
group_1176	pth	SPD_RS00025	NC_008533	4186	4755	569	+	pth	aminoacyl-tRNA hydrolase	SPD_0005	1069.06	549.548	208.871	1167.41	930.343	789.948	1292.11	1007.11	1069.53	934.375	883.082	738.643	886.669	1.59958	0.67769	0.385422	1.7583	0.0786957	0.199799	0.653184	0.47057	1.38807	0.165116	0.291725	0.876044	0.471113	1.85952	0.0629535	0.177892	0.477193	0.470635	1.01393	0.310614	0.437896
group_587	fni	SPD_RS01895	NC_008533	353415	354425	1010	+	fni	type 2 isopentenyl-diphosphate Delta-isomerase	SPD_0349	1430.63	1674.86	1426.09	1617.52	2197.45	2694.53	1989.92	2543.96	2492.23	1804.28	1527.84	1496.26	1907.96	1.34945	0.43237	0.246006	1.75756	0.0788223	0.199799	0.521619	0.23682	2.2026	0.0276231	0.0719351	0.630724	0.237371	2.65712	0.00788118	0.0364948	0.0898301	0.236971	0.379076	0.704631	0.795894
group_236	galT, galT-2	SPD_RS08710	NC_008533	1646623	1648104	1481	-		UDP-glucose--hexose-1-phosphate uridylyltransferase	SPD_1633	723.147	859.98	5697.14	361.038	416.132	1444.29	297.147	10131.9	856.289	374.328	887.038	3104.06	1341.92	-2.47328	-1.30642	0.743	-1.75831	0.0786947	0.199799	-1.71169	1.1202	-1.52801	0.126509	0.236319	0.632889	1.12007	0.565046	0.572042	0.744847	-0.737025	1.12007	-0.658015	0.510529	0.63446
group_2559	blpY	SPD_RS02550	NC_008533	483722	484411	689	+		CPBP family intramembrane glutamic endopeptidase	SPD_0473	160.857	188.776	954.325	143.143	182.554	157.659	197.459	247.067	196.58	4195.55	5019.13	9796.74	1786.65	5.15333	2.3655	1.35514	1.74558	0.0808838	0.204677	-1.41964	0.606116	-2.3422	0.0191705	0.05257	-1.01346	0.608054	-1.66673	0.0955681	0.240524	3.87776	0.603906	6.42114	1.35261e-10	2.44448e-09
group_2105	fpgS_2	SPD_RS01470	NC_008533	269018	270340	1322	+		folylpolyglutamate synthase/dihydrofolate synthase family protein	SPD_0270	1154.47	1451.48	1685.37	2357.88	4578.58	5227	1845.18	2035.16	2002.45	1240.38	1320.67	1654.08	2212.73	1.73013	0.790877	0.453533	1.74381	0.0811921	0.205056	1.50501	0.313904	4.79449	1.63093e-06	1.60947e-05	0.45666	0.314615	1.45149	0.146644	0.32048	-0.0237735	0.314233	-0.0756556	0.939693	0.961487
group_165	ptsI, ptsP	SPD_RS05580	NC_008533	1067167	1068900	1733	-	ptsP	phosphoenolpyruvate--protein phosphotransferase	SPD_1039	35922.4	47295.8	28903.5	66709.4	41168.7	62617	31785.1	34371.7	43212.6	71589.9	93053.5	69125.1	52146.2	1.52697	0.610673	0.350328	1.74314	0.0813083	0.205056	0.604528	0.282826	2.13746	0.032561	0.0814024	-0.0360032	0.282865	-0.12728	0.898718	0.938694	1.05989	0.282822	3.74754	0.000178578	0.00084329
group_1214		SPD_RS10905	NC_008533	2039958	2040500	542	+		TetR/AcrR family transcriptional regulator	SPD_2060	72.5994	85.998	133.245	89.862	54.4259	65.5993	246.344	207.285	181.587	412.819	392.097	192.066	177.827	2.1178	1.08257	0.621333	1.74233	0.0814501	0.205067	-0.448695	0.417952	-1.07356	0.283022	0.432906	1.1551	0.416501	2.77335	0.00554828	0.0282116	1.80138	0.411936	4.37296	1.22572e-05	8.36152e-05
group_586	tsaD	SPD_RS00755	NC_008533	138992	140002	1010	+	tsaD	tRNA (adenosine(37)-N6)-threonylcarbamoyltransferase complex transferase subunit TsaD	SPD_0136	859.804	1055.05	2326.39	3107	2357.32	3020.88	933.615	2125.2	2105.74	1952.47	1954.55	2542.21	2028.35	1.58337	0.663	0.381022	1.74006	0.081849	0.205725	1.00423	0.430997	2.33001	0.0198056	0.0541136	0.287064	0.431551	0.665193	0.505927	0.694955	0.608516	0.431055	1.41169	0.158042	0.258187
group_871	pflA	SPD_RS09445	NC_008533	1770125	1770919	794	-	pflA	pyruvate formate-lyase-activating protein	SPD_1774	1977.26	2131.07	4314.27	4652.15	3411.83	4112.36	3829.36	3712.29	4842.86	2415.33	4694.28	4263.86	3696.41	1.42443	0.510382	0.293602	1.73834	0.0821501	0.205878	0.533889	0.369154	1.44625	0.148107	0.266699	0.558377	0.369364	1.51172	0.130604	0.300469	0.435747	0.369165	1.18036	0.237858	0.356787
group_210	dltA	SPD_RS10600	NC_008533	1979969	1981519	1550	-	dltA	D-alanine--poly(phosphoribitol) ligase subunit DltA	SPD_2005	3741	20580.8	14847.9	2858.88	4168.69	4097.48	14454.7	10975.7	7868.2	6978.47	5054.24	5696.25	8443.52	-1.89078	-0.918982	0.528715	-1.73814	0.0821857	0.205878	-1.81587	0.506161	-3.58753	0.000333826	0.00167603	-0.234206	0.506141	-0.462728	0.643559	0.796568	-1.14365	0.506118	-2.25965	0.0238431	0.0544362
group_1142	pncP	SPD_RS02565	NC_008533	484837	485448	611	+		type II CAAX endopeptidase family protein	SPD_0475	162.281	160.46	954.325	199.605	247.751	221.604	204.168	134.003	166.593	3943.43	5592.69	8327.32	1692.85	4.97528	2.31478	1.33813	1.72986	0.0836555	0.209209	-0.920383	0.613482	-1.50026	0.133547	0.246114	-1.32443	0.617115	-2.14616	0.0318605	0.10788	3.81842	0.611924	6.24003	4.37493e-10	7.05634e-09
group_1688		SPD_RS03620	NC_008533	692927	693148	221	-		hypothetical protein	SPD_0673	29.8939	42.999	10.8037	7.15715	11.9057	4.96129	17.2537	8.37516	24.989	0.962282	2.47224	3.70247	13.7896	-3.1934	-1.6751	0.971414	-1.72439	0.0846377	0.210632	-1.84644	0.840326	-2.19729	0.0280001	0.0722894	-0.761697	0.845201	-0.901202	0.367481	0.568269	-3.52556	0.906005	-3.89132	9.96996e-05	0.000521078
group_2264		SPD_RS07300	NC_008533	1386202	1386690	488	-		DUF5590 domain-containing protein	SPD_1374	1799.33	1633.96	1829.42	2081.94	1687.2	1883.09	2567.92	2007.95	1992.45	2567.37	2473.72	2603.76	2094.01	1.25919	0.3325	0.192814	1.72446	0.084624	0.210632	0.104228	0.170492	0.611339	0.540975	0.673413	0.322894	0.171257	1.88544	0.0593711	0.17028	0.540169	0.170313	3.17162	0.00151591	0.00525141
group_827	rodZ	SPD_RS10845	NC_008533	2025978	2026799	821	-	rodZ	cytoskeleton protein RodZ	SPD_2050	4337.46	2765.57	1908.65	3660.48	4214.61	3401.79	7233.12	4713.12	4852.86	3577.76	3482.39	3977.38	4010.43	1.44543	0.531495	0.308232	1.72433	0.0846479	0.210632	0.321853	0.318508	1.0105	0.312255	0.464501	0.897183	0.318629	2.81576	0.00486614	0.0259758	0.290922	0.318512	0.913376	0.361045	0.49055
group_2050	purR	SPD_RS09455	NC_008533	1772362	1773189	827	-	purR	pur operon repressor	SPD_1776	3991.54	4184.54	5765.57	7711.43	6243.11	7350.98	4008.6	4750.81	6352.2	5825.65	6071.32	7553.04	5817.4	1.33675	0.41873	0.24328	1.72119	0.085217	0.211695	0.613064	0.251581	2.43684	0.0148161	0.0429038	0.117271	0.251888	0.465568	0.641525	0.796522	0.481722	0.251593	1.91468	0.0555329	0.109317
group_1111	cutC, cutC_2	SPD_RS05965	NC_008533	1148049	1148681	632	-		copper homeostasis protein CutC	SPD_1118	3940.29	4848.4	3777.69	899.415	1069.24	1027.54	4098.71	3548.98	4491.35	2349.89	1464.55	1165.35	2723.45	-1.87503	-0.906912	0.527393	-1.71961	0.085503	0.211701	-2.06872	0.281669	-7.34449	2.06546e-13	5.95805e-12	-0.050334	0.281361	-0.178894	0.858021	0.913436	-1.33699	0.281358	-4.75193	2.01481e-06	1.64251e-05
group_1647	rpsR	SPD_RS07275	NC_008533	1382102	1382341	239	-	rpsR	30S ribosomal protein S18	SPD_1368	15298.5	9770.22	5344.22	16229.2	9902.12	8384.58	13480.9	14480.7	9460.83	34063.8	33852.3	23349.6	16134.8	1.78855	0.838791	0.487743	1.71974	0.0854795	0.211701	0.182146	0.410161	0.444084	0.656982	0.767502	0.298814	0.410221	0.728422	0.466355	0.662436	1.58498	0.410132	3.86457	0.000111286	0.000577609
group_955		SPD_RS03105	NC_008533	595853	596590	737	+		response regulator transcription factor	SPD_0574	555.172	771.885	2106.72	2599.64	2846.59	3453.61	1161.75	1601.75	1875.84	1025.79	1364.18	1841.98	1767.07	1.72964	0.790469	0.462082	1.71067	0.0871429	0.215404	1.37916	0.469381	2.93826	0.00330064	0.012131	0.438894	0.469973	0.933871	0.350371	0.551921	0.306969	0.469557	0.653742	0.513278	0.635817
group_674	hprK	SPD_RS06645	NC_008533	1272486	1273421	935	-	hprK	HPr(Ser) kinase/phosphatase	SPD_1244	5267.01	6290.44	5689.94	3856.91	4736.19	5816.29	5186.65	4551.9	4776.23	3917.45	3038.87	2913.38	4670.1	-1.33399	-0.415747	0.243629	-1.70647	0.0879201	0.216966	-0.259368	0.214952	-1.20664	0.227572	0.369436	-0.248774	0.215261	-1.15568	0.247811	0.444817	-0.805852	0.215051	-3.74726	0.000178778	0.00084329
group_2026		SPD_RS03080	NC_008533	592095	592955	860	+		YihY/virulence factor BrkB family protein	SPD_0570	1012.12	1149.44	2261.57	1002.8	1022.75	979.028	981.542	1247.9	1467.69	486.915	551.308	764.097	1077.26	-1.55868	-0.640324	0.376276	-1.70174	0.0888042	0.218787	-0.553226	0.345967	-1.59907	0.109805	0.213075	-0.254657	0.346606	-0.734715	0.462513	0.658732	-1.28963	0.346394	-3.72302	0.000196854	0.000911362
group_2615		SPD_RS00665	NC_008533	124392	125294	902	+		hypothetical protein	SPD_0122	374.385	218.141	320.509	776.948	704.703	674.736	277.976	226.129	303.2	491.726	479.614	517.42	447.124	1.63023	0.705078	0.414727	1.7001	0.089112	0.219183	1.24705	0.250186	4.98449	6.21252e-07	7.08264e-06	-0.16671	0.256862	-0.649025	0.516322	0.703068	0.712977	0.250736	2.84354	0.0044616	0.013076
group_1542		SPD_RS01010	NC_008533	185057	185362	305	+		DUF1292 domain-containing protein	SPD_0182	5578.76	6340.78	1638.56	6304.65	6656.97	5306.38	20489.7	7079.11	8241.37	6736.93	5243.61	5593.05	7100.82	1.76075	0.816193	0.480573	1.69837	0.0894372	0.219621	0.429292	0.510859	0.840334	0.400721	0.551789	1.40049	0.510877	2.74135	0.00611874	0.030352	0.373355	0.510862	0.730834	0.464881	0.592395
group_46	parC	SPD_RS04015	NC_008533	759782	762253	2471	+	parC	DNA topoisomerase IV subunit A	SPD_0748	14351.9	11507	5264.99	6670.46	8840.81	9730.75	6965.69	6681.29	5281	7599.14	7596.19	6699.62	8099.07	-1.41376	-0.499538	0.294396	-1.69682	0.0897304	0.219979	-0.302747	0.348734	-0.868131	0.385322	0.536661	-0.718044	0.348907	-2.05798	0.0395916	0.126403	-0.508025	0.348746	-1.45672	0.145193	0.241453
group_555		SPD_RS05980	NC_008533	1151493	1152536	1043	-		TIGR00341 family protein	SPD_1121	3164.48	1436.8	608.607	4027.09	4228.78	2664.21	2358	2893.62	2857.07	1837	2475.7	2223.33	2564.56	1.63345	0.707919	0.417799	1.6944	0.0901891	0.220741	1.06544	0.483308	2.20448	0.0274909	0.0717153	0.635892	0.483599	1.31492	0.188538	0.371138	0.325061	0.483392	0.672458	0.501292	0.626615
group_16	rpoB	SPD_RS09365	NC_008533	1755554	1759165	3611	-	rpoB	DNA-directed RNA polymerase subunit beta	SPD_1759	29159.3	19666.3	15060.3	36855.3	36414.4	35606.1	20199.3	22560.6	19464.8	31413.7	40900.2	30264.5	28130.4	1.42786	0.513859	0.303555	1.6928	0.090493	0.221123	0.768835	0.262171	2.93257	0.00336165	0.0122688	-0.038316	0.262248	-0.146106	0.883838	0.928401	0.682889	0.262172	2.60473	0.0091946	0.0241117
group_2402		SPD_RS01050	NC_008533	193581	194087	506	+		GNAT family N-acetyltransferase	SPD_0189	204.986	165.704	529.38	221.872	1464.4	1909.55	393.959	288.943	354.844	562.935	360.946	354.512	567.669	2.19984	1.1374	0.67269	1.69082	0.0908714	0.221685	2.00774	0.66027	3.04078	0.00235966	0.00914596	0.215361	0.662371	0.325137	0.745077	0.846679	0.514934	0.660779	0.779283	0.435813	0.563066
group_360	malC	SPD_RS10250	NC_008533	1909002	1910294	1292	+		sugar ABC transporter permease	SPD_1935	2065.52	491.867	2747.74	648.915	331.091	513.769	488.854	1381.9	901.269	1490.57	1820.55	500.759	1115.23	-1.96933	-0.977708	0.579732	-1.68648	0.091703	0.223309	-1.82729	0.641595	-2.84805	0.00439886	0.0154166	-0.936046	0.641822	-1.45842	0.144725	0.31917	-0.475653	0.641174	-0.741847	0.45818	0.584911
group_698	cysK	SPD_RS10775	NC_008533	2015731	2016651	920	+	cysK	cysteine synthase A	SPD_2037	1464.8	673.302	8826.61	244.138	229.042	314.766	473.517	347.569	381.498	1437.65	1925.38	5511.13	1819.12	-3.02592	-1.59737	0.947551	-1.68579	0.0918363	0.223309	-3.79747	0.763884	-4.97127	6.65172e-07	7.50194e-06	-3.18706	0.764561	-4.16849	3.0663e-05	0.000385685	-0.304014	0.762879	-0.398509	0.690255	0.785571
group_154	pox5, spxB	SPD_RS03430	NC_008533	656977	658752	1775	+	spxB	pyruvate oxidase	SPD_0636	35674.8	27186.9	52905.6	53518.8	40237.8	54348.7	34598.4	40715.9	69334.4	50843.1	93051.5	80632	52754	1.48953	0.574858	0.341731	1.68219	0.0925314	0.224633	0.35551	0.371548	0.956835	0.338651	0.492978	0.321428	0.371566	0.865063	0.387004	0.586948	0.955784	0.371543	2.57247	0.0100976	0.0260695
group_1320		SPD_RS00905	NC_008533	166821	167279	458	-		DUF3021 domain-containing protein	SPD_0162	54.0936	50.3403	154.853	23.0619	17.0081	20.3964	38.3415	81.6578	91.6263	8.66053	14.8334	17.5867	47.705	-2.49948	-1.32163	0.786316	-1.68078	0.0928055	0.224933	-2.06355	0.611716	-3.37338	0.000742508	0.00337504	-0.263776	0.606414	-0.434977	0.663579	0.806722	-2.59762	0.619358	-4.19406	2.74011e-05	0.000161183
group_1116	upp	SPD_RS03490	NC_008533	668165	668794	629	+	upp	uracil phosphoribosyltransferase	SPD_0649	9408.02	9145.16	3367.15	14339	6704.03	8580.83	11361.5	7987.81	10005.6	12709.8	13848.5	12593.5	10004.2	1.4916	0.57686	0.343483	1.67944	0.093066	0.225199	0.433764	0.411462	1.0542	0.29179	0.442553	0.42073	0.411543	1.02232	0.306628	0.507982	0.83613	0.411449	2.03216	0.0421373	0.0877861
group_732	rluD, rluD_1	SPD_RS04405	NC_008533	837622	838509	887	+		RluA family pseudouridine synthase	SPD_0820	1098.95	1264.8	1253.23	1662.84	1436.62	1802.6	1291.15	1894.88	1332.75	1394.35	1464.06	1247.73	1428.66	1.24664	0.31805	0.189657	1.67697	0.0935485	0.226	0.439361	0.212336	2.06917	0.0385299	0.093368	0.319848	0.2134	1.49882	0.13392	0.304825	0.183648	0.212461	0.864382	0.387378	0.516963
group_1056	cmk	SPD_RS07590	NC_008533	1445828	1446499	671	-	cmk	(d)CMP kinase	SPD_1428	3215.72	3209.2	3003.42	4525.7	3734.98	4403.97	2628.31	3247.47	3023.67	5816.03	7945.27	8322.23	4423	1.54329	0.626012	0.373511	1.67602	0.0937343	0.226083	0.425098	0.195711	2.17207	0.0298502	0.0760193	-0.0845671	0.19638	-0.430629	0.666738	0.806722	1.22757	0.195597	6.27602	3.47345e-10	5.72546e-09
group_708	manZ_2	SPD_RS01430	NC_008533	260420	261331	911	-		PTS system mannose/fructose/sorbose family transporter subunit IID	SPD_0262	22581.2	7677.95	5293.8	24824.2	17658.4	22281.2	2780.72	34838.6	27851.1	17952.3	35969.5	22922.5	20219.3	1.94132	0.957036	0.571573	1.67439	0.0940542	0.226489	0.865102	0.729026	1.18665	0.235364	0.377993	0.880709	0.729046	1.20803	0.227036	0.418885	1.11186	0.729023	1.52514	0.127224	0.217601
group_1104		SPD_RS06835	NC_008533	1305232	1305867	635	-		SGNH/GDSL hydrolase family protein	SPD_1279	271.892	286.311	367.325	356.267	363.973	467.464	344.115	435.508	423.147	322.364	370.341	404.958	367.805	1.26748	0.341963	0.204618	1.67123	0.094677	0.227621	0.376015	0.236219	1.5918	0.111429	0.215947	0.38921	0.239561	1.62468	0.10423	0.255337	0.26347	0.236407	1.11448	0.265075	0.387537
group_859	licD1	SPD_RS06025	NC_008533	1160392	1161195	803	+		phosphorylcholine transferase LicD	SPD_1129	1625.66	2062.9	1699.78	923.272	682.025	735.374	1887.36	1681.31	1521	1005.58	1294.96	1220.43	1361.64	-1.4775	-0.56316	0.337932	-1.66649	0.0956157	0.229508	-1.20517	0.21081	-5.71687	1.08507e-08	1.7315e-07	-0.0829525	0.210986	-0.393166	0.694197	0.818628	-0.614417	0.210359	-2.9208	0.00349133	0.0105372
group_675	ppaC	SPD_RS07250	NC_008533	1377948	1378883	935	-		manganese-dependent inorganic pyrophosphatase	SPD_1363	4119.66	6386.93	5423.45	11044.3	6734.64	7625.51	4736.13	5037.66	6562.11	8331.43	8266.17	7433.64	6808.47	1.37637	0.460869	0.276875	1.66454	0.0960054	0.230074	0.673199	0.266994	2.52141	0.0116887	0.034857	0.0361405	0.267271	0.135221	0.892437	0.935209	0.593084	0.267	2.22129	0.0263311	0.0593042
group_1042	ybhL	SPD_RS09425	NC_008533	1767255	1767938	683	-		Bax inhibitor-1/YccA family protein	SPD_1769	5948.88	17105.2	18420.3	4620.34	4544	4303.09	18244.8	12732.3	8254.69	6470.38	5665.37	5297.77	9300.6	-1.77414	-0.827124	0.497961	-1.66102	0.0967092	0.231389	-1.62258	0.41928	-3.86991	0.000108875	0.000630549	-0.0799353	0.419262	-0.190657	0.848794	0.908125	-1.25022	0.419253	-2.98201	0.00286366	0.00891181
group_1186	ribU	SPD_RS02350	NC_008533	441375	441938	563	+		ECF transporter S component	SPD_0437	2921.06	5644.41	13493.8	4181.37	4892.1	5567.12	3217.81	5274.26	4992.8	2997.51	5677.24	5442.63	5358.51	-1.56577	-0.646873	0.39094	-1.65466	0.0979936	0.233931	-0.590691	0.497092	-1.18829	0.234718	0.377361	-0.709507	0.497245	-1.42688	0.153616	0.326842	-0.643111	0.497096	-1.29373	0.195757	0.304601
group_381	mvaA	SPD_RS08175	NC_008533	1558731	1560005	1274	-		hydroxymethylglutaryl-CoA reductase, degradative	SPD_1536	3049.17	2971.13	4267.45	5061.7	3980.46	5027.99	2852.61	4683.81	3661.72	4812.37	4741.25	6072.52	4265.18	1.32631	0.407418	0.246292	1.65421	0.098085	0.233931	0.453327	0.260882	1.73767	0.0822686	0.169045	0.123259	0.261261	0.471785	0.63708	0.793046	0.604763	0.260864	2.31831	0.0204327	0.0478891
group_2418	nudC	SPD_RS05850	NC_008533	1122431	1122898	467	-		8-oxo-dGTP diphosphatase	SPD_1092	753.04	963.807	1040.75	668.796	559.567	621.815	936.491	720.264	896.271	556.199	682.337	706.709	758.838	-1.30227	-0.38103	0.230581	-1.65248	0.0984374	0.234397	-0.572185	0.215237	-2.6584	0.00785134	0.0248762	-0.104896	0.216527	-0.48445	0.628067	0.786966	-0.497888	0.215154	-2.3141	0.0206621	0.0482008
group_481	braC, livJ	SPD_RS03510	NC_008533	669987	671147	1160	+		ABC transporter substrate-binding protein	SPD_0652	3309.68	1986.35	1026.35	5130.09	2667.44	2404.57	2952.3	2110.54	1720.91	6462.68	4629.01	3541.88	3161.82	1.66593	0.736325	0.446023	1.65087	0.0987652	0.234803	0.688648	0.468059	1.47128	0.141214	0.255628	0.100374	0.468435	0.214276	0.830332	0.899526	1.20907	0.468018	2.58339	0.00978345	0.0253457
group_1039		SPD_RS00965	NC_008533	177444	178127	683	-		DUF1129 domain-containing protein	SPD_0174	2253.43	1967.47	4224.24	1675.57	1735.96	1595.88	1763.71	3182.56	2833.75	1104.7	1238.1	1137.58	2059.41	-1.55701	-0.638781	0.387445	-1.6487	0.0992086	0.235482	-0.751503	0.333483	-2.2535	0.0242279	0.0638697	-0.116538	0.333717	-0.349211	0.726931	0.834913	-1.27621	0.333659	-3.82488	0.000130835	0.000663017
group_511	rpoD, sigA	SPD_RS05160	NC_008533	972813	973922	1109	+	rpoD	RNA polymerase sigma factor RpoD	SPD_0958	4654.9	3023.57	2164.34	3869.63	3952.68	4858.21	4418.86	4769.66	4076.54	6200.94	4811.46	3195.7	4166.37	1.35851	0.442025	0.268236	1.6479	0.0993737	0.2355	0.364219	0.334253	1.08965	0.275866	0.424409	0.429158	0.334465	1.28312	0.19945	0.383067	0.528092	0.334236	1.58	0.114107	0.199612
group_2290	csbB	SPD_RS07605	NC_008533	1447304	1448257	953	-		glycosyltransferase family 2 protein	SPD_1431	2103.96	2591.48	3756.08	1329.64	1902.07	2573.81	2237.23	2912.46	2064.09	1018.09	1209.91	1801.25	2125.01	-1.48669	-0.572103	0.347412	-1.64676	0.0996082	0.235682	-0.540139	0.352836	-1.53085	0.125806	0.235591	-0.227332	0.353154	-0.64372	0.519757	0.705552	-1.06677	0.352979	-3.02218	0.00250959	0.00794173
group_800	licD3	SPD_RS06420	NC_008533	1230157	1231002	845	-		phosphorylcholine transferase LicD	SPD_1201	3718.23	4095.39	1926.66	1875.97	1768.28	1754.09	3400.89	2682.15	2555.54	2350.85	2375.32	2327.93	2569.27	-1.38736	-0.472342	0.287374	-1.64365	0.100249	0.236822	-0.853971	0.284406	-3.00265	0.00267643	0.0101636	-0.175195	0.284639	-0.615498	0.538226	0.718913	-0.467977	0.284305	-1.64604	0.0997565	0.178562
group_76	pnp	SPD_RS02755	NC_008533	523341	525554	2213	+	pnp	polyribonucleotide nucleotidyltransferase	SPD_0512	9620.13	8476.05	6075.27	10118.6	9330.65	9413.22	10187.3	8909.08	8128.08	10629.4	13197.8	12389.4	9706.25	1.27243	0.347589	0.212121	1.63864	0.101289	0.238902	0.254876	0.21387	1.19173	0.233367	0.375994	0.170756	0.214044	0.797762	0.425009	0.629331	0.582416	0.213849	2.72349	0.00645952	0.0179649
group_773	tehB	SPD_RS04650	NC_008533	878265	879125	860	+	tehB	SAM-dependent methyltransferase TehB	SPD_0864	962.297	1175.66	1148.79	1882.33	2897.61	2365.98	2343.62	1260.46	862.953	1518.48	1079.38	1040.86	1544.87	1.54748	0.629921	0.385291	1.63492	0.102066	0.240266	1.12089	0.373203	3.00345	0.00266941	0.0101636	0.444513	0.373933	1.18875	0.234538	0.427468	0.146619	0.373444	0.392614	0.694605	0.787534
group_506	iscS_2	SPD_RS05265	NC_008533	991691	992806	1115	-		cysteine desulfurase family protein	SPD_0979	1355.19	2307.26	2949.41	3035.43	3280.3	3693.96	1538.45	2843.37	3023.67	3120.68	3513.05	4015.79	2889.71	1.41657	0.502404	0.307406	1.63433	0.10219	0.240266	0.60011	0.346009	1.73438	0.082851	0.169777	0.164594	0.346456	0.47508	0.63473	0.792092	0.689561	0.345998	1.99296	0.0462656	0.0942428
group_1586	acyP	SPD_RS09435	NC_008533	1768768	1769046	278	+		acylphosphatase	SPD_1772	59.7877	105.924	342.117	108.152	72.5679	82.1369	91.0611	90.033	174.923	51.9632	56.367	87.9337	110.247	-1.84849	-0.886349	0.545564	-1.62465	0.104237	0.244696	-0.926992	0.62068	-1.49351	0.135303	0.248415	-0.489192	0.623983	-0.783982	0.433051	0.631883	-1.34459	0.622041	-2.16157	0.0306513	0.0673161
group_566	ykfA	SPD_RS00960	NC_008533	176158	177189	1031	-		S66 peptidase family protein	SPD_0173	785.781	772.934	752.657	870.786	557.866	531.961	715.069	626.043	369.837	472.48	441.047	476.693	614.43	-1.37025	-0.454437	0.279893	-1.62361	0.104459	0.24483	-0.238803	0.302883	-0.788431	0.430445	0.581159	-0.432656	0.304902	-1.419	0.155899	0.3289	-0.734036	0.303342	-2.41983	0.0155279	0.0378114
group_1503		SPD_RS00515	NC_008533	96329	96655	326	-		PadR family transcriptional regulator	SPD_0096	260.504	403.771	316.908	908.163	222.806	163.171	741.908	739.108	291.538	650.502	587.898	968.659	521.245	1.79058	0.840427	0.518926	1.61955	0.105329	0.246482	0.397497	0.617099	0.644139	0.519486	0.653715	0.852629	0.617762	1.38019	0.167528	0.342827	1.16886	0.616756	1.89517	0.05807	0.11238
group_68	pbp2X, pbpX	SPD_RS01675	NC_008533	302311	304563	2252	+	pbp2X	penicillin-binding protein 2X	SPD_0306	9523.33	9053.92	5092.14	9689.19	8774.48	9092.39	8574.12	9824.07	8952.72	12638.6	14488.8	14125.9	9985.8	1.35368	0.43689	0.269913	1.61863	0.105526	0.246558	0.2182	0.247744	0.880745	0.378456	0.530545	0.207343	0.247888	0.836438	0.402909	0.604354	0.800383	0.247712	3.2311	0.00123314	0.00444643
group_623	glyG	SPD_RS06410	NC_008533	1228076	1229062	986	-		glycosyltransferase family 2 protein	SPD_1199	6065.6	5775.5	1876.24	1277.95	2169.67	1976.8	4973.85	4468.15	3670.05	2268.1	1818.58	1486.54	3152.25	-1.70804	-0.77234	0.478263	-1.61488	0.106336	0.248062	-1.33944	0.423238	-3.16475	0.00155216	0.00639625	-0.0661551	0.423244	-0.156305	0.875793	0.923295	-1.30076	0.423231	-3.07341	0.0021163	0.00696153
group_594	galR, melR	SPD_RS08720	NC_008533	1649465	1650472	1007	+	galR	DNA-binding transcriptional regulator GalR	SPD_1635	539.513	759.3	3741.68	415.91	839.067	1351.13	662.349	1314.9	98.29	340.648	458.847	1402.31	993.661	-2.19425	-1.13373	0.702748	-1.61328	0.106683	0.248483	-0.950105	0.892148	-1.06496	0.286893	0.437336	-1.27914	0.892746	-1.43281	0.151912	0.325061	-1.19312	0.892201	-1.33727	0.181134	0.287211
group_1141	rpsD	SPD_RS00445	NC_008533	85780	86391	611	+	rpsD	30S ribosomal protein S4	SPD_0083	16269.4	9092.72	9021.08	30672.4	12713.6	12815	7860.01	14430.4	9604.1	32134.4	32046.1	20842.1	17291.8	1.67827	0.746979	0.464036	1.60974	0.107454	0.249889	0.708744	0.432099	1.64023	0.100957	0.200311	-0.108627	0.432191	-0.25134	0.801551	0.885748	1.30602	0.43209	3.02256	0.00250648	0.00794173
group_394	yknZ	SPD_RS03710	NC_008533	702616	703875	1259	+		ABC transporter permease	SPD_0688	5099.04	3016.22	9017.47	3962.68	3430.53	3355.49	7002.12	2242.45	2037.43	2299.85	3341.97	4608.65	4117.83	-1.59128	-0.670189	0.417404	-1.60561	0.108359	0.251602	-0.672012	0.530867	-1.26588	0.205557	0.339242	-0.601642	0.531024	-1.13299	0.25722	0.456205	-0.740354	0.530873	-1.3946	0.163138	0.264262
group_307	trkA	SPD_RS02320	NC_008533	434453	435802	1349	-	trkA	Trk system potassium transporter TrkA	SPD_0430	1605.73	2699.5	3986.56	2208.38	2094.26	2496.08	2168.21	2020.51	1977.46	816.977	911.76	964.031	1995.79	-1.58793	-0.66715	0.415794	-1.60452	0.108599	0.251769	-0.28392	0.307039	-0.924702	0.355121	0.509743	-0.424672	0.307585	-1.38067	0.167382	0.342827	-1.61977	0.307525	-5.26711	1.38589e-07	1.40462e-06
group_289	mnmE, trmE	SPD_RS04850	NC_008533	914925	916298	1373	-	mnmE	tRNA uridine-5-carboxymethylaminomethyl(34) synthesis GTPase MnmE	SPD_0902	1416.4	1327.73	1645.76	2565.44	2292.69	2100.83	1183.79	1484.5	2047.43	1436.69	2229.46	2519.99	1854.23	1.3579	0.441381	0.275527	1.60195	0.109166	0.252691	0.666247	0.289022	2.30517	0.0211568	0.0570777	0.104171	0.289891	0.359347	0.719335	0.831962	0.497084	0.289064	1.71963	0.0854994	0.156784
group_2258	gor	SPD_RS03695	NC_008533	699119	700465	1346	-	gor	glutathione-disulfide reductase	SPD_0685	3924.64	6709.94	12489.1	3136.42	2731.5	3786.57	5273.87	4101.74	9310.89	1771.56	2927.13	7304.05	5288.95	-1.71922	-0.781756	0.488738	-1.59954	0.109701	0.253534	-1.2597	0.55938	-2.25196	0.0243249	0.0640129	-0.306969	0.559414	-0.548734	0.583188	0.753473	-0.945463	0.559356	-1.69027	0.0909766	0.164813
group_2435	ywlC	SPD_RS04880	NC_008533	919720	920322	602	+		L-threonylcarbamoyladenylate synthase	SPD_0908	1521.74	2857.86	2326.39	4091.5	4553.07	5170.22	1566.25	2041.45	1702.58	4128.19	4346.68	3910.27	3184.68	1.56663	0.64766	0.405788	1.59606	0.110476	0.254932	1.04267	0.256927	4.05823	4.94451e-05	0.000325297	-0.337578	0.257937	-1.30876	0.190614	0.373265	0.885003	0.256949	3.44427	0.000572603	0.00232765
group_1360		SPD_RS02050	NC_008533	384170	384604	434	+		MarR family transcriptional regulator	SPD_0379	18048.8	19199.6	8714.97	39506.7	62487.2	36626.5	7108.51	14834.5	9810.67	38746.3	30645.8	17396.1	25260.5	1.86489	0.89909	0.563947	1.59428	0.110873	0.255454	1.59235	0.433404	3.67405	0.000238737	0.00126539	-0.533933	0.433512	-1.23164	0.218082	0.408222	0.916756	0.433411	2.11521	0.0344119	0.0739751
group_1218	rplF	SPD_RS01145	NC_008533	203327	203863	536	+	rplF	50S ribosomal protein L6	SPD_0208	35811.4	18190.7	9539.65	39036.7	47484.9	38994.7	47116.9	14566.5	13492.4	34582.5	45450.6	35035.6	31608.5	1.65635	0.728006	0.457649	1.59075	0.111666	0.256488	0.981978	0.542417	1.81037	0.0702379	0.151158	0.242515	0.542448	0.447076	0.65482	0.803789	0.856599	0.542418	1.57922	0.114285	0.199612
group_2088	hmpT	SPD_RS07555	NC_008533	1441072	1441533	461	-		ECF transporter S component	SPD_1422	112.458	130.046	392.534	671.182	392.887	391.391	156.242	244.974	233.23	415.706	346.113	355.437	320.183	1.70617	0.770761	0.484465	1.59095	0.11162	0.256488	1.22242	0.484545	2.52282	0.0116419	0.0347865	0.0216708	0.4889	0.0443256	0.964645	0.97702	0.841014	0.484833	1.73465	0.0828034	0.152399
group_49	phpA, phtA	SPD_RS05575	NC_008533	1064462	1066912	2450	-	phtA	pneumococcal histidine triad protein PhtA	SPD_1038	1776.55	1671.72	641.019	2107.38	1714.42	1954.75	2042.64	1402.84	1742.56	2442.27	1987.68	1705.91	1765.81	1.38989	0.474973	0.299243	1.58725	0.112457	0.257507	0.493926	0.369049	1.33837	0.180775	0.310254	0.339556	0.369591	0.918734	0.358235	0.56091	0.580807	0.369032	1.57387	0.115518	0.201252
group_175		SPD_RS08575	NC_008533	1621806	1623497	1691	-		iron ABC transporter permease	SPD_1607	1439.18	489.769	108.037	811.939	197.861	139.467	48.8854	90.033	33.3186	492.688	353.035	219.371	368.632	-2.56127	-1.35686	0.854541	-1.58782	0.112326	0.257507	-0.828791	0.83545	-0.992029	0.321183	0.473722	-3.57188	0.846056	-4.2218	2.42364e-05	0.0003189	-0.938381	0.835507	-1.12313	0.261383	0.382512
group_1577	groES, groS	SPD_RS09105	NC_008533	1711573	1711857	284	-	groES	co-chaperone GroES	SPD_1710	1034.9	2811.72	3936.14	2784.13	5381.93	6652.54	4544.43	1585	3963.25	3993.47	3599.08	5157.54	3787.01	1.61436	0.690962	0.435527	1.5865	0.112627	0.257507	0.930102	0.531769	1.74907	0.0802789	0.166324	0.376284	0.53199	0.707313	0.479372	0.675806	0.713169	0.531783	1.34109	0.179891	0.285653
group_230	lysS	SPD_RS03335	NC_008533	640382	641872	1490	+	lysS	lysine--tRNA ligase	SPD_0620	18490.1	14882.9	8714.97	11682.9	10688.5	11537.2	10558.3	11970.2	11143.4	11055.7	11409.4	9917.99	11837.6	-1.26365	-0.337595	0.213171	-1.58368	0.113267	0.25818	-0.31233	0.266743	-1.1709	0.241639	0.386417	-0.322485	0.266852	-1.20848	0.226864	0.418885	-0.378746	0.266747	-1.41987	0.155645	0.255435
group_1352		SPD_RS03765	NC_008533	711606	712046	440	+		ASCH domain-containing protein	SPD_0699	449.831	603.035	785.068	625.058	924.107	979.58	728.488	701.42	713.019	692.843	968.127	804.362	747.911	1.30249	0.381272	0.240689	1.58409	0.113174	0.25818	0.469051	0.282793	1.65864	0.0971891	0.193604	0.229846	0.284552	0.807746	0.419237	0.622629	0.432542	0.282819	1.52939	0.126167	0.216533
group_648	prs2	SPD_RS05270	NC_008533	992816	993775	959	-		ribose-phosphate diphosphokinase	SPD_0980	3824.99	4576.77	4454.72	4460.49	3757.09	3980.06	2098.24	2694.71	3306.88	2408.59	3136.77	3404.88	3508.68	-1.31836	-0.398747	0.252014	-1.58224	0.113595	0.258532	-0.0757892	0.231511	-0.327368	0.743389	0.836522	-0.667083	0.232147	-2.87354	0.00405901	0.0226339	-0.521928	0.231596	-2.25361	0.0242208	0.0551308
group_1544		SPD_RS03020	NC_008533	577522	577827	305	+		PTS sugar transporter subunit IIB	SPD_0560	51.2466	116.412	68.4233	11.9286	18.142	24.2552	19.1707	23.0317	19.9912	51.0009	55.3781	99.9667	46.5789	-2.1843	-1.12717	0.713669	-1.5794	0.114244	0.25922	-2.12317	0.54306	-3.90963	9.2436e-05	0.000548039	-1.94702	0.56772	-3.42954	0.000604612	0.00498306	-0.202827	0.526455	-0.38527	0.700038	0.791301
group_760	licA, pck, thiK	SPD_RS06005	NC_008533	1155939	1156808	869	-	licA	choline kinase LicA	SPD_1125	3758.08	5524.85	2762.14	4673.62	5355.85	5621.69	5829.82	4164.55	3503.46	6406.87	6482.7	6833.84	5076.46	1.35161	0.434678	0.27519	1.57955	0.114209	0.25922	0.376309	0.295111	1.27514	0.202259	0.336134	0.16314	0.295378	0.552309	0.580737	0.752392	0.709926	0.295082	2.40586	0.0161344	0.0389093
group_546	murG	SPD_RS03235	NC_008533	624259	625317	1058	+		UDP-N-acetylglucosamine--N-acetylmuramyl- (pentapeptide) pyrophosphoryl-undecaprenol N-acetylglucosamine transferase	SPD_0599	1353.76	1671.72	1969.87	1864.84	1771.68	1936.01	1761.79	1989.1	1882.5	2547.16	2562.72	2732.42	2003.63	1.2733	0.348572	0.220891	1.57803	0.114559	0.259539	0.162745	0.174663	0.931765	0.351458	0.507888	0.177618	0.175637	1.01128	0.311884	0.511663	0.65581	0.174467	3.75894	0.000170634	0.000822994
group_825	nadE	SPD_RS06680	NC_008533	1278943	1279767	824	-	nadE	ammonia-dependent NAD(+) synthetase	SPD_1250	1266.93	2223.36	1141.59	831.025	1366.88	1547.37	1037.14	1509.62	911.265	868.94	853.91	1038.54	1216.38	-1.39693	-0.482263	0.306563	-1.57313	0.115688	0.261663	-0.308647	0.356945	-0.864693	0.387207	0.537788	-0.425029	0.357773	-1.18799	0.234839	0.427498	-0.74849	0.357123	-2.09589	0.0360922	0.0770104
group_190	treA, treC	SPD_RS08865	NC_008533	1673822	1675447	1625	-	treC	alpha,alpha-phosphotrehalase	SPD_1663	455.525	415.308	1984.28	2138.4	1343.07	1991.68	1428.22	236.598	359.841	6904.37	7943.79	368.396	2130.79	2.65491	1.40866	0.895839	1.57245	0.115847	0.261663	0.940963	0.915743	1.02754	0.304166	0.456706	-0.492457	0.916492	-0.537328	0.591041	0.760997	2.41615	0.915659	2.6387	0.00832254	0.0221737
group_2558		SPD_RS11945	NC_008533	1739292	1739462	170	+		PhrA family quorum-sensing system peptide	SPD_1746	34.1644	58.7304	370.926	351.496	172.916	125.135	1239.39	540.198	584.742	71.2088	165.64	170.776	323.777	2.48036	1.31055	0.83457	1.57033	0.116339	0.262378	0.508074	0.785235	0.647035	0.517609	0.652859	2.37351	0.784814	3.02429	0.00249216	0.0157732	-0.161518	0.786007	-0.205492	0.837188	0.89509
group_443	yknX	SPD_RS03700	NC_008533	700730	701929	1199	+		efflux RND transporter periplasmic adaptor subunit	SPD_0686	2549.52	1765.06	3028.63	698.22	803.916	739.784	4489.79	1084.58	1154.49	685.145	1163.43	1298.18	1621.73	-1.81761	-0.862041	0.550464	-1.56603	0.117343	0.264242	-1.71101	0.524333	-3.26321	0.00110158	0.00473458	-0.124424	0.524232	-0.237345	0.81239	0.888559	-1.22153	0.524172	-2.33041	0.0197847	0.0465887
group_2034	hmo, lctO	SPD_RS03345	NC_008533	642497	643633	1136	+	lctO	L-lactate oxidase	SPD_0621	3024.97	5477.66	17764.9	4011.98	4286.04	7264.99	3598.35	5429.2	9915.63	842.959	2652.21	1948.43	5518.11	-1.97228	-0.979861	0.626843	-1.56317	0.118013	0.265218	-0.754695	0.641804	-1.1759	0.239636	0.383623	-0.471218	0.641872	-0.734131	0.462869	0.658732	-2.26998	0.641928	-3.53618	0.000405954	0.0017153
group_206	cshA	SPD_RS07515	NC_008533	1431320	1432894	1574	-		DEAD/DEAH box helicase	SPD_1413	13388.2	6204.44	4883.26	18711.2	8896.94	6882.41	17650.5	8201.38	2587.19	42035.3	24951.8	14646	14086.6	1.96866	0.977213	0.62535	1.56267	0.118131	0.265218	0.494677	0.665689	0.743106	0.457418	0.60505	0.216477	0.665747	0.325165	0.745056	0.846679	1.73764	0.665672	2.61035	0.009045	0.0237631
group_316	cshB	SPD_RS03565	NC_008533	682093	683436	1343	+		DEAD/DEAH box helicase	SPD_0663	5770.94	5167.22	3183.49	7754.37	3789.41	4595.81	8103.48	6019.65	5659.17	9394.76	7190.74	6362.23	6082.61	1.38885	0.473887	0.304105	1.5583	0.119162	0.266813	0.191736	0.349737	0.548229	0.583534	0.711627	0.485612	0.349856	1.38803	0.165127	0.340235	0.699509	0.349703	2.0003	0.0454684	0.0934282
group_572	yfmC	SPD_RS04930	NC_008533	927771	928796	1025	+		ABC transporter substrate-binding protein	SPD_0915	16787.5	7321.37	5002.11	40572.3	16932.1	13382.8	6741.39	6731.54	10766.9	17436.5	20443.9	21073.1	15266	1.76414	0.818966	0.525603	1.55814	0.119199	0.266813	1.28369	0.509463	2.51969	0.0117457	0.0349575	-0.264452	0.509577	-0.518964	0.603786	0.768175	1.01777	0.509466	1.99771	0.0457479	0.0937457
group_541		SPD_RS00500	NC_008533	93718	94782	1064	-		DUF6574 domain-containing protein	SPD_0093	1594.34	1322.48	2160.74	10257.8	2375.47	1401.84	3154.55	2391.11	1984.13	1476.14	1901.64	2668.09	2724.03	1.81341	0.858703	0.551575	1.55682	0.119513	0.267115	1.46745	0.60798	2.41365	0.0157936	0.0450769	0.569348	0.608259	0.936028	0.349259	0.551786	0.252668	0.608083	0.415515	0.677765	0.777848
group_838	mapP	SPD_RS03560	NC_008533	681138	681953	815	+		endonuclease/exonuclease/phosphatase family protein	SPD_0662	130.964	30.4139	198.068	308.553	96.9462	104.187	79.5586	85.8454	84.9625	738.07	960.216	211.966	252.479	2.49346	1.31815	0.848033	1.55436	0.120098	0.268021	0.520391	0.720915	0.721847	0.470389	0.618822	-0.504382	0.728105	-0.692733	0.488477	0.680695	2.42776	0.71959	3.3738	0.000741371	0.00288846
group_2511	prmA	SPD_RS08375	NC_008533	1591512	1592462	950	-	prmA	50S ribosomal protein L11 methyltransferase	SPD_1573	1412.13	1388.55	2999.82	627.443	1937.22	2088.7	1099.44	1369.34	1346.07	612.011	425.224	490.577	1316.38	-1.73972	-0.798856	0.516341	-1.54715	0.121827	0.271475	-0.315525	0.463657	-0.680514	0.496179	0.63342	-0.60277	0.464274	-1.29831	0.194182	0.378393	-1.9232	0.464288	-4.14224	3.43925e-05	0.000199185
group_1798		SPD_RS03150	NC_008533	609626	609796	170	-		DUF3042 family protein	SPD_0582	4185.14	7888.75	6500.22	4699.07	4685.73	4080.94	3634.77	3969.83	5112.75	6877.43	5257.46	3858.44	5062.54	-1.32116	-0.401802	0.260032	-1.54521	0.122296	0.272114	-0.464012	0.307287	-1.51003	0.131036	0.243261	-0.546611	0.307545	-1.77734	0.0755129	0.202432	-0.216008	0.307262	-0.70301	0.48205	0.607116
group_408	dltB	SPD_RS10595	NC_008533	1978728	1979972	1244	-	dltB	D-alanyl-lipoteichoic acid biosynthesis protein DltB	SPD_2004	3103.27	16809.5	12348.6	3361.47	4349.54	5003.19	9523.07	10006.2	7866.53	7499.06	5145.22	6746.37	7646.83	-1.62672	-0.701963	0.455362	-1.54155	0.123183	0.273679	-1.3433	0.487229	-2.75702	0.00583307	0.0194436	-0.235823	0.487245	-0.483992	0.628391	0.786966	-0.734447	0.487193	-1.50751	0.13168	0.222935
group_2215	lacE-1, lacE_1	SPD_RS02310	NC_008533	431203	432882	1679	+		PTS transporter subunit EIIC	SPD_0428	145.199	84.9493	144.049	206.762	214.302	235.937	82.4342	295.224	221.569	143.38	131.028	193.917	174.896	1.54292	0.625667	0.406499	1.53916	0.123766	0.273751	0.822918	0.46891	1.75496	0.079266	0.16468	0.680276	0.47258	1.43949	0.150011	0.323973	0.335249	0.469776	0.713635	0.475453	0.601072
group_1179	yjbK	SPD_RS05275	NC_008533	993888	994457	569	-		CYTH domain-containing protein	SPD_0981	619.23	539.061	205.27	275.153	244.35	239.245	504.191	221.942	298.202	290.609	324.357	371.173	344.398	-1.48524	-0.5707	0.370781	-1.53919	0.123759	0.273751	-0.855462	0.435736	-1.96326	0.0496159	0.114322	-0.417211	0.437369	-0.953911	0.340129	0.542759	-0.47637	0.435275	-1.09441	0.273774	0.397927
group_2424		SPD_RS07150	NC_008533	1357355	1357753	398	-		GNAT family N-acetyltransferase	SPD_1343	498.231	475.087	370.926	954.287	969.462	605.829	1097.53	1180.9	484.786	467.669	388.141	305.917	649.896	1.59724	0.675583	0.438629	1.54022	0.123508	0.273751	0.907936	0.378469	2.39897	0.0164411	0.0467078	1.03566	0.379337	2.73019	0.0063298	0.0310284	-0.215753	0.379287	-0.568839	0.569465	0.689425
group_184	rnj2	SPD_RS02860	NC_008533	545229	546890	1661	+		ribonuclease J	SPD_0533	13050.8	17382.1	8675.36	12882.9	11480.5	12959.4	6961.86	6164.12	7243.47	9345.68	8375.93	9512.11	10336.2	-1.38167	-0.466408	0.303568	-1.53642	0.124436	0.274826	-0.0680909	0.255197	-0.266817	0.78961	0.86795	-0.941648	0.255442	-3.68635	0.000227491	0.00217863	-0.522761	0.255223	-2.04825	0.0405352	0.0852775
group_144	typA	SPD_RS03205	NC_008533	617286	619127	1841	+	typA	translational GTPase TypA	SPD_0593	19530.6	16629.1	8045.14	24762.9	19232.8	16773.6	19489.9	16199.7	12572.8	28236.2	24473.6	23751.4	19141.5	1.39847	0.483854	0.315796	1.53217	0.12548	0.276723	0.458721	0.341549	1.34306	0.179253	0.30882	0.126345	0.341616	0.369844	0.711499	0.828919	0.79011	0.341543	2.31336	0.020703	0.0482214
group_621	ldh	SPD_RS05770	NC_008533	1105657	1106643	986	+		L-lactate dehydrogenase	SPD_1078	28777.8	41187.8	48512.1	32988.9	21142.8	27531.3	23130.5	23178.3	33596.9	35670.8	35133.9	38347.4	32433.2	-1.31282	-0.392673	0.257023	-1.52777	0.12657	0.278715	-0.536771	0.276212	-1.94333	0.0519764	0.118983	-0.568153	0.276257	-2.05661	0.0397233	0.126491	-0.118166	0.276205	-0.42782	0.668782	0.770486
group_2471	tsaB	SPD_RS00745	NC_008533	137885	138568	683	+	tsaB	tRNA (adenosine(37)-N6)-threonylcarbamoyltransferase complex dimerization subunit type 1 TsaB	SPD_0134	431.326	616.669	914.712	1023.47	628.733	803.729	596.21	923.362	1007.89	811.203	1055.15	1217.65	835.842	1.37635	0.460849	0.301908	1.52646	0.126896	0.279022	0.329993	0.357836	0.922191	0.356429	0.510643	0.370236	0.358887	1.03162	0.302249	0.503749	0.659431	0.357683	1.84362	0.0652388	0.124028
group_568	aroG	SPD_RS08030	NC_008533	1532811	1533842	1031	-		3-deoxy-7-phosphoheptulonate synthase	SPD_1511	5621.47	5759.77	2337.2	9153.99	13032.7	11370.2	5971.69	4478.62	3330.2	5800.63	6100.49	5424.58	6531.8	1.57068	0.65139	0.430116	1.51445	0.129912	0.285232	1.28924	0.364192	3.54001	0.000400119	0.00196137	0.00548569	0.364464	0.0150514	0.987991	0.98931	0.335523	0.364243	0.921152	0.356971	0.485895
group_2550	rpmH	SPD_RS09535	NC_008533	1785601	1785735	134	-	rpmH	50S ribosomal protein L34	SPD_1790	26396.3	12515.9	11322.3	58508.9	20194.9	16398.7	8543.44	13195.1	8631.19	84052.4	54104.4	35903.8	29147.3	1.98753	0.990978	0.655508	1.51177	0.130592	0.286306	0.92071	0.537213	1.71386	0.0865538	0.175447	-0.72618	0.537301	-1.35153	0.176525	0.355896	1.79275	0.537207	3.33717	0.000846372	0.00322223
group_1225	queF	SPD_RS08340	NC_008533	1586368	1586901	533	+	queF	preQ(1) synthase		46.9761	18.8776	144.049	123.262	75.4026	50.7154	287.561	276.38	228.233	97.1904	64.2781	83.7684	124.725	2.08376	1.05919	0.702271	1.50824	0.131494	0.28786	0.305795	0.63943	0.47823	0.632486	0.745856	1.97592	0.638488	3.09468	0.00197025	0.0132528	0.282191	0.639501	0.441267	0.659019	0.761579
group_676	fmt	SPD_RS08220	NC_008533	1567673	1568608	935	-	fmt	methionyl-tRNA formyltransferase	SPD_1545	1557.33	1343.46	2092.31	969.396	1679.27	1529.18	1528.87	1212.3	1449.36	833.336	825.727	919.138	1328.31	-1.36686	-0.450866	0.300291	-1.50143	0.133244	0.291263	-0.253323	0.271853	-0.931836	0.351421	0.507888	-0.248617	0.272701	-0.911684	0.361935	0.563948	-0.950007	0.272217	-3.48988	0.000483231	0.00200788
group_2493	folP, sulA	SPD_RS01465	NC_008533	268042	269016	974	+	folP	dihydropteroate synthase	SPD_0269	782.934	1193.49	1433.29	2755.5	3174.85	4039.59	1164.62	1714.81	2069.09	824.675	702.115	1038.54	1741.13	1.71027	0.774226	0.517695	1.49553	0.134777	0.294185	1.55102	0.32495	4.77309	1.81425e-06	1.76712e-05	0.539483	0.325762	1.65606	0.0977088	0.244272	-0.40733	0.325543	-1.25123	0.210849	0.322399
group_2522	dnaI	SPD_RS08090	NC_008533	1543723	1544619	896	-	dnaI	primosomal protein DnaI	SPD_1521	3184.41	3168.29	1685.37	1582.53	1928.15	2330.15	2170.13	2370.17	2707.14	1851.43	1619.81	1955.37	2212.75	-1.30492	-0.383964	0.256883	-1.4947	0.134992	0.294223	-0.46311	0.286706	-1.61527	0.106251	0.208181	-0.152219	0.287097	-0.5302	0.595973	0.763208	-0.569463	0.286738	-1.986	0.0470328	0.0953368
group_328		SPD_RS09375	NC_008533	1759849	1761180	1331	-		hemolysin family protein	SPD_1761	6111.16	4747.72	2153.53	7446.62	5770.28	5590.82	6866	6203.9	3941.6	8099.52	5329.64	4944.65	5600.45	1.38714	0.472118	0.316754	1.49049	0.136096	0.296197	0.530321	0.399297	1.32814	0.184133	0.31422	0.385616	0.399449	0.96537	0.33436	0.535249	0.496569	0.399299	1.2436	0.213646	0.326343
group_83	pbp1A, pbp1a, ponA	SPD_RS01830	NC_008533	340393	342552	2159	-	pbp1a	penicillin-binding protein PBP1A	SPD_0336	18955.5	14794.8	11570.7	10042.3	8755.21	8437.5	15209.1	15749.5	14521.9	10677.5	9620.95	9880.04	12351.3	-1.32173	-0.402431	0.271567	-1.48189	0.13837	0.298536	-0.735282	0.206741	-3.55653	0.000375781	0.0018603	0.00453502	0.206797	0.0219298	0.982504	0.988279	-0.587225	0.20673	-2.84054	0.0045037	0.0131687
group_2397	rnhC	SPD_RS01990	NC_008533	372031	372903	872	-	rnhC	ribonuclease HIII	SPD_0368	1615.69	1460.92	2427.23	1331.23	873.65	948.158	1222.14	2188.01	1672.6	1284.65	1109.04	1412.49	1462.15	-1.37061	-0.454817	0.306887	-1.48203	0.138332	0.298536	-0.801216	0.312557	-2.56343	0.0103644	0.0316632	-0.113243	0.312913	-0.361901	0.717426	0.831638	-0.529219	0.312442	-1.69381	0.0903007	0.164183
group_2514		SPD_RS02365	NC_008533	443000	443449	449	+		GNAT family N-acetyltransferase	SPD_0440	374.385	632.4	1645.76	2198.84	3669.78	3348.87	193.625	322.444	349.846	1761.94	2826.75	2933.28	1688.16	2.21546	1.1476	0.77306	1.4845	0.137677	0.298536	1.80286	0.506406	3.5601	0.00037071	0.00184127	-1.61179	0.509981	-3.16049	0.00157503	0.0110369	1.50969	0.506439	2.98099	0.00287316	0.00892287
group_1067	glnP	SPD_RS02835	NC_008533	539633	540292	659	-		amino acid ABC transporter permease	SPD_0528	189.328	392.235	857.092	632.215	135.498	54.5742	4.79269	31.4069	28.3208	397.422	191.845	81.9172	249.721	-2.76466	-1.4671	0.987742	-1.48531	0.137462	0.298536	-0.804966	0.919207	-0.875718	0.381184	0.532875	-4.5015	0.945762	-4.75965	1.93926e-06	3.72935e-05	-1.09835	0.919408	-1.19463	0.232231	0.349745
group_135		SPD_RS08150	NC_008533	1554036	1555919	1883	-		sucrose-specific PTS transporter subunit IIBC	SPD_1532	27772.8	17133.5	5484.67	9875.28	5617.78	576.061	11459.3	11358.8	2283.99	18441.2	685.798	779.37	9289.05	-2.47526	-1.30758	0.882329	-1.48197	0.13835	0.298536	-1.64893	1.12143	-1.47038	0.141459	0.255648	-1.00538	1.12145	-0.896502	0.369985	0.570964	-1.34004	1.12142	-1.19495	0.232108	0.349745
group_691	amiD, oppC, oppC_2	SPD_RS08900	NC_008533	1682037	1682963	926	-	oppC	oligopeptide ABC transporter permease OppC	SPD_1669	13657.2	8875.63	5960.03	8678.44	9636.79	8775.97	5773.27	5944.27	4444.71	6913.03	6686.9	5071.46	7534.81	-1.3806	-0.465294	0.31388	-1.48239	0.138236	0.298536	-0.0733472	0.308764	-0.237551	0.81223	0.878403	-0.818542	0.309013	-2.64889	0.00807559	0.037044	-0.610414	0.308801	-1.97672	0.0480727	0.0967908
group_808		SPD_RS05345	NC_008533	1005254	1006093	839	+		DegV family protein	SPD_0996	4243.5	4905.03	4127.01	8869.3	5593.97	5599.64	4674.79	3234.91	3828.31	9063.73	7848.85	7422.99	5784.34	1.40957	0.495253	0.335336	1.47689	0.139706	0.300462	0.595194	0.251535	2.36625	0.0179694	0.0500076	-0.177457	0.251957	-0.704317	0.481236	0.676526	0.873777	0.251512	3.47409	0.000512584	0.00210075
group_1343		SPD_RS06910	NC_008533	1314207	1314653	446	+		DUF1836 domain-containing protein	SPD_1294	6364.54	10678.4	4397.1	186.881	712.64	528.653	8544.4	4937.16	7669.95	1229.8	1402.75	1520.33	4014.39	-2.40657	-1.26698	0.85793	-1.47678	0.139734	0.300462	-3.90763	0.479163	-8.15511	3.48852e-16	1.49508e-14	-0.0198494	0.478355	-0.0414951	0.966901	0.978645	-2.36843	0.478528	-4.9494	7.44408e-07	6.49193e-06
group_559	tsf	SPD_RS10800	NC_008533	2018235	2019275	1040	-	tsf	translation elongation factor Ts	SPD_2041	28803.4	19310.8	6647.87	42149.2	24559.1	24610.2	24923.9	14348.7	14133.8	54984.8	41116.7	26919.7	26875.7	1.62961	0.704526	0.477228	1.47629	0.139867	0.300462	0.737526	0.50682	1.4552	0.145613	0.262524	-0.0363089	0.506866	-0.0716341	0.942893	0.964199	1.16745	0.506816	2.3035	0.021251	0.0494209
group_2313	rpmE2	SPD_RS06155	NC_008533	1184142	1184384	242	+		type B 50S ribosomal protein L31	SPD_1154	19068	14838.9	8945.45	41359.6	7624.17	6343.84	29989.8	26970.1	18860	44772.1	27496.7	17197.5	21955.5	1.71595	0.779011	0.528173	1.47492	0.140235	0.30082	0.368511	0.649195	0.567643	0.570277	0.70019	0.82312	0.64921	1.26788	0.204841	0.388447	1.06187	0.649188	1.63569	0.101905	0.181541
group_94	topA	SPD_RS05975	NC_008533	1149239	1151326	2087	-	topA	type I DNA topoisomerase	SPD_1120	10182.4	6327.15	3352.74	9646.25	9923.1	8720.85	10446.1	9832.44	9485.82	7391.29	7731.17	7180.48	8351.65	1.34776	0.43056	0.293175	1.46861	0.141938	0.304037	0.509367	0.343776	1.48168	0.138425	0.251682	0.58268	0.343868	1.69449	0.0901725	0.230032	0.166304	0.343795	0.48373	0.628578	0.737767
group_1191	ykuT	SPD_RS08305	NC_008533	1581959	1582519	560	-		mechanosensitive ion channel domain-containing protein	SPD_1562	778.664	894.589	3068.25	780.129	820.358	917.839	984.418	1090.86	1231.12	1090.27	1300.89	1319.93	1189.78	-1.48759	-0.572977	0.391295	-1.46431	0.143109	0.306105	-0.908492	0.464828	-1.95447	0.0506461	0.116517	-0.515957	0.465325	-1.10881	0.267513	0.46457	-0.349036	0.464647	-0.751184	0.452542	0.580264
group_2565	ldcB, yodJ	SPD_RS02940	NC_008533	561255	561971	716	+	ldcB	LD-carboxypeptidase LdcB/DacB	SPD_0549	815.675	1453.58	1008.34	3456.11	3295.04	3106.32	3180.43	2554.42	3766.67	289.647	323.863	412.363	1971.87	2.07264	1.05147	0.718594	1.46323	0.143405	0.3063	1.58624	0.27598	5.74767	9.04799e-09	1.47521e-07	1.53346	0.276359	5.54878	2.87665e-08	7.70531e-07	-1.67614	0.278067	-6.02782	1.66185e-09	2.51796e-08
group_1175		SPD_RS01320	NC_008533	233108	233680	572	+		nucleotidyltransferase family protein	SPD_0242	1890.43	1208.17	1195.61	721.282	725.679	775.064	978.667	877.298	684.698	1076.79	1179.75	1972.95	1107.2	-1.43257	-0.51861	0.35505	-1.46067	0.144107	0.307094	-0.951864	0.311871	-3.05211	0.00227242	0.00886322	-0.757828	0.312972	-2.4214	0.015461	0.0625107	-0.0227107	0.311418	-0.072927	0.941864	0.962395
group_1727		SPD_RS11605	NC_008533	800104	800304	200	+		hypothetical protein	SPD_0785	64.0583	67.1204	75.6258	548.715	419.533	315.869	0.958537	4.18758	3.33186	230.948	242.774	269.355	186.873	3.28638	1.7165	1.17539	1.46037	0.144188	0.307094	2.64727	0.342249	7.73491	1.03479e-14	3.97996e-13	-4.82402	0.726835	-6.63702	3.20095e-11	1.33373e-09	1.86006	0.343342	5.4175	6.04371e-08	6.6172e-07
group_2072		SPD_RS07255	NC_008533	1378954	1379253	299	-		GIY-YIG nuclease family protein	SPD_1364	1537.4	1580.48	1433.29	1924.48	2346.55	2198.95	1723.45	1976.54	1291.1	1837.96	1899.17	1583.73	1777.76	1.22876	0.297203	0.203679	1.45917	0.144517	0.307356	0.506343	0.205565	2.46318	0.0137712	0.0401103	0.131241	0.206655	0.635074	0.52538	0.710613	0.223872	0.205674	1.08848	0.276384	0.401096
group_1127	pspB	SPD_RS04690	NC_008533	884915	885535	620	-		histidine phosphatase family protein	SPD_0870	959.45	1199.78	1696.18	866.81	665.017	633.943	819.55	1076.21	1182.81	932.451	1190.63	1253.29	1039.68	-1.33946	-0.421653	0.289447	-1.45675	0.145184	0.308336	-0.828013	0.285617	-2.89903	0.00374317	0.0134324	-0.321394	0.286402	-1.12218	0.261786	0.461251	-0.186264	0.285233	-0.653024	0.51374	0.635817
group_109	stkP	SPD_RS08205	NC_008533	1563636	1565615	1979	-	stkP	serine/threonine-protein kinase StkP	SPD_1542	11712.7	15346.5	7540.97	14239.5	20446.6	19999	17474.1	14164.5	17792.2	12865.7	10367.1	11382.8	14444.3	1.33614	0.418069	0.288307	1.45008	0.147036	0.311825	0.659788	0.289318	2.2805	0.0225781	0.0602618	0.514078	0.28939	1.77642	0.0756639	0.202432	1.57944e-06	0.289342	5.45872e-06	0.999996	0.999996
group_1045		SPD_RS00955	NC_008533	175326	176003	677	+		type II CAAX endopeptidase family protein	SPD_0172	540.936	561.085	550.988	1293.85	848.138	734.271	603.879	573.699	449.802	780.41	756.01	684.494	698.13	1.35733	0.440773	0.304465	1.44769	0.147703	0.312794	0.798087	0.259788	3.07207	0.00212583	0.00836941	-0.0216392	0.262732	-0.0823622	0.934359	0.958644	0.425553	0.260052	1.63642	0.101752	0.181484
group_209	guaA	SPD_RS06810	NC_008533	1300138	1301700	1562	-	guaA	glutamine-hydrolyzing GMP synthase	SPD_1274	13954.7	18478	8109.96	33521.7	19161.9	21746.4	15219.7	10131.9	11841.4	19831.7	23177.2	20859.7	18002.9	1.44267	0.528739	0.366486	1.44272	0.149098	0.315303	0.876003	0.344038	2.54624	0.010889	0.0329305	-0.124725	0.34414	-0.362425	0.717035	0.831638	0.655252	0.344042	1.90457	0.0568363	0.111444
group_54	priA	SPD_RS08225	NC_008533	1568621	1571017	2396	-		primosomal protein N'	SPD_1546	2865.54	2445.7	4649.18	1595.25	3795.08	3590.87	2086.74	2514.64	2328.97	1870.68	1805.23	1702.21	2604.17	-1.40241	-0.487911	0.338894	-1.43972	0.149948	0.31662	-0.147618	0.360948	-0.408972	0.68256	0.791197	-0.52202	0.361397	-1.44445	0.148613	0.323071	-0.887676	0.361086	-2.45835	0.0139578	0.034606
group_176	argS	SPD_RS10100	NC_008533	1876584	1878275	1691	+	argS	arginine--tRNA ligase	SPD_1905	9470.66	8704.68	4494.33	5903.85	5453.93	5347.72	4659.45	5496.2	7944.83	5088.55	6624.6	6204.88	6282.81	-1.29071	-0.368167	0.255846	-1.43902	0.150145	0.31662	-0.441261	0.320373	-1.37733	0.168409	0.296072	-0.325673	0.320532	-1.01604	0.309611	0.511471	-0.34008	0.320365	-1.06154	0.288446	0.413246
group_129	gidA, mnmG	SPD_RS00710	NC_008533	132343	134256	1913	+	mnmG	tRNA uridine-5-carboxymethylaminomethyl(34) synthesis enzyme MnmG	SPD_0129	7173.1	3651.77	4667.19	4814.38	2529.11	2369.84	5788.61	4493.27	4478.03	2112.21	2680.4	3086.47	3987.03	-1.43689	-0.52295	0.364041	-1.43651	0.150856	0.31767	-0.673772	0.360964	-1.86659	0.0619585	0.137208	-0.069774	0.361081	-0.193236	0.846774	0.906803	-0.975338	0.361008	-2.70171	0.00689847	0.0188537
group_185	dnaX, ruvB_2	SPD_RS04075	NC_008533	770624	772279	1655	+	dnaX	DNA polymerase III subunit gamma/tau	SPD_0760	4652.05	6414.2	2931.4	2735.62	3309.21	3353.28	4011.48	4930.88	4283.11	3301.59	3311.31	2875.43	3842.46	-1.30923	-0.388715	0.271236	-1.43312	0.151823	0.319256	-0.576332	0.284296	-2.02723	0.0426389	0.100406	-0.0837503	0.284482	-0.294396	0.768456	0.861497	-0.56269	0.284294	-1.97925	0.0477875	0.0964311
group_56	recD2	SPD_RS01980	NC_008533	368805	371171	2366	-		ATP-dependent RecD-like DNA helicase	SPD_0366	1217.11	1413.72	2618.09	1032.22	1061.31	936.582	1347.7	2064.48	1760.89	561.01	737.715	1056.59	1317.29	-1.49079	-0.576073	0.40234	-1.43181	0.152199	0.319597	-0.789266	0.357917	-2.20517	0.0274423	0.0717133	-0.0183049	0.358188	-0.0511042	0.959242	0.973667	-1.15172	0.358093	-3.21627	0.00129868	0.00461962
group_1219	bioY2	SPD_RS03690	NC_008533	698386	698922	536	-		biotin transporter BioY	SPD_0684	1423.52	1530.14	3979.36	442.948	1138.98	852.791	931.698	969.425	189.916	3179.38	2225.51	1110.28	1497.83	-1.88242	-0.912588	0.638779	-1.42864	0.153107	0.321051	-1.50834	0.645822	-2.33554	0.0195151	0.0534174	-1.72792	0.64661	-2.67227	0.007534	0.0355377	-0.088673	0.645558	-0.137359	0.890747	0.933461
group_2294	mvaK2	SPD_RS01890	NC_008533	352424	353431	1007	+		phosphomevalonate kinase	SPD_0348	666.206	1050.85	1717.79	1271.59	1900.37	2377.56	1268.15	1823.69	2109.07	1318.33	1154.04	1182.01	1486.64	1.40119	0.486654	0.341946	1.42319	0.154681	0.323897	0.696728	0.382435	1.82182	0.0684821	0.14823	0.602379	0.382945	1.57302	0.115714	0.275948	0.0936549	0.382598	0.244786	0.806622	0.873598
group_2295		SPD_RS08585	NC_008533	1624622	1625689	1067	-		extracellular solute-binding protein	SPD_1609	946.639	375.455	21.6074	630.624	198.995	121.276	69.9732	52.3448	39.9824	321.402	156.74	96.2642	252.609	-2.39067	-1.25741	0.886278	-1.41876	0.15597	0.326138	-0.50281	0.93535	-0.537564	0.590878	0.715657	-3.04983	0.945268	-3.22642	0.00125348	0.0090395	-1.23078	0.935843	-1.31516	0.188456	0.296314
group_1353	iscU, sufU	SPD_RS04100	NC_008533	775935	776375	440	+	sufU	Fe-S cluster assembly sulfur transfer protein SufU	SPD_0765	3486.19	1687.45	1397.28	1303.4	1457.59	853.893	1995.67	1038.52	1292.76	1883.19	2022.29	2000.26	1701.54	-1.42423	-0.510179	0.361136	-1.41271	0.157742	0.329078	-0.86356	0.398845	-2.16515	0.0303761	0.0770968	-0.602941	0.399331	-1.50988	0.131075	0.301091	-0.155267	0.398667	-0.389466	0.696931	0.789575
group_619	lplJ	SPD_RS05505	NC_008533	1048753	1049742	989	-		lipoate--protein ligase	SPD_1024	3598.65	1380.16	2103.12	3366.25	2248.47	3174.68	3326.12	1863.47	3503.46	5182.85	4170.17	3095.27	3084.39	1.4088	0.494472	0.35008	1.41245	0.157816	0.329078	0.311437	0.403862	0.771147	0.44062	0.590116	0.295945	0.404141	0.732282	0.463996	0.65971	0.813471	0.403808	2.0145	0.0439571	0.0909457
group_2554		SPD_RS00425	NC_008533	79660	80070	410	+		hypothetical protein	SPD_0079	445.561	520.183	677.031	635.396	460.353	497.783	525.279	592.543	366.505	1922.64	1796.82	1674.44	842.878	1.7214	0.783581	0.555561	1.41043	0.158412	0.32966	-0.0359313	0.265313	-0.13543	0.892272	0.936605	-0.138233	0.267866	-0.516053	0.605817	0.768804	1.72382	0.264206	6.52452	6.82213e-11	1.29534e-09
group_2505	prtA	SPD_RS03010	NC_008533	569949	576383	6434	+		S8 family serine peptidase	SPD_0558	6105.46	3724.13	3658.85	3132.45	3738.38	4415.55	7715.27	3061.12	3378.51	16315.5	14084.3	15772.1	7091.8	1.76972	0.823517	0.584051	1.41001	0.158537	0.32966	-0.257436	0.382073	-0.673789	0.500446	0.63616	0.0698137	0.382221	0.182653	0.855071	0.91183	1.77494	0.381957	4.64696	3.36859e-06	2.59122e-05
group_172	ilvB	SPD_RS02185	NC_008533	404887	406587	1700	+		acetolactate synthase large subunit	SPD_0404	2004.31	2305.17	993.939	902.596	1960.47	2294.87	1012.22	730.733	509.775	1172.06	645.748	850.18	1281.84	-1.57919	-0.659181	0.468161	-1.40802	0.159125	0.330421	-0.0418343	0.456434	-0.0916548	0.926972	0.958276	-1.23608	0.457739	-2.7004	0.00692562	0.0333545	-0.993629	0.456699	-2.17568	0.0295793	0.0654408
group_2211	ftsY	SPD_RS05890	NC_008533	1131777	1133054	1277	-	ftsY	signal recognition particle-docking protein FtsY	SPD_1101	3486.19	3156.76	1494.51	5175.41	4663.62	4462.96	3727.75	4036.83	4113.19	2368.18	2582.5	2630.14	3491.5	1.38138	0.466107	0.331465	1.4062	0.159664	0.331081	0.810665	0.296644	2.73279	0.00628013	0.0208367	0.542649	0.296952	1.8274	0.0676399	0.187195	-0.105002	0.296784	-0.353799	0.723489	0.808669
group_2364	folD	SPD_RS03880	NC_008533	735956	736813	857	+		bifunctional methylenetetrahydrofolate dehydrogenase/methenyltetrahydrofolate cyclohydrolase	SPD_0721	2969.46	3222.83	1444.09	1790.08	1972.37	1759.6	2288.03	2481.14	2244.01	1490.57	1928.34	1762.38	2112.74	-1.29587	-0.37392	0.266265	-1.40431	0.160225	0.331784	-0.470739	0.296073	-1.58994	0.111848	0.21648	-0.126034	0.296455	-0.425138	0.670736	0.808766	-0.562371	0.296101	-1.89925	0.0575311	0.112055
group_1315		SPD_RS07175	NC_008533	1361086	1361550	464	-		GNAT family N-acetyltransferase	SPD_1348	829.91	544.305	1494.51	1436.2	1509.75	1277.26	870.352	1076.21	847.959	1435.72	1799.79	1745.25	1238.93	1.4001	0.485529	0.347156	1.39859	0.161936	0.334444	0.565925	0.345808	1.63653	0.101728	0.201575	-0.0304628	0.347043	-0.0877784	0.930053	0.956844	0.804196	0.345739	2.32602	0.0200176	0.0469897
group_290	ftsA	SPD_RS07865	NC_008533	1495480	1496853	1373	-	ftsA	cell division protein FtsA	SPD_1480	9732.58	14055.4	11217.8	14062.2	24338	23804.3	10359.9	12552.3	10693.6	17179.6	15475.7	13360.8	14736	1.35051	0.433508	0.309977	1.39852	0.161958	0.334444	0.829329	0.26643	3.11274	0.00185357	0.00751446	-0.0591038	0.266573	-0.221717	0.824534	0.897533	0.394378	0.266444	1.48015	0.138833	0.233624
group_928	pstB, pstB3_1	SPD_RS06565	NC_008533	1259784	1260542	758	-	pstB	phosphate ABC transporter ATP-binding protein PstB	SPD_1228	8022.94	7640.19	4447.52	7514.21	7530.62	7090.79	10814.2	8825.33	8472.93	7643.4	9431.58	7665.5	7924.94	1.24199	0.312651	0.223778	1.39715	0.162368	0.334829	0.1372	0.254059	0.540033	0.589174	0.714449	0.482196	0.25417	1.89714	0.05781	0.167081	0.297751	0.254047	1.17203	0.241185	0.359977
group_2443		SPD_RS09150	NC_008533	1716464	1716967	503	-		phosphatase PAP2 family protein	SPD_1719	93.9521	82.8518	255.687	108.152	142.301	133.404	45.0513	81.6578	79.9647	75.058	56.367	64.3304	101.565	-1.62167	-0.697479	0.499607	-1.39606	0.162698	0.335045	-0.136272	0.488397	-0.279019	0.78023	0.864361	-1.0429	0.500878	-2.08214	0.0373295	0.121463	-1.11159	0.491779	-2.26033	0.0238005	0.0544219
group_837	kduD	SPD_RS01605	NC_008533	291864	292679	815	-		gluconate 5-dehydrogenase	SPD_0292	65.4818	79.7055	806.675	345.134	244.35	210.579	58.4708	125.627	156.598	74.0957	44.9947	60.1652	189.323	-2.15071	-1.10481	0.792397	-1.39427	0.163238	0.335694	-0.239266	0.812048	-0.294645	0.768265	0.854895	-1.47406	0.816927	-1.80439	0.0711697	0.194808	-2.39896	0.815586	-2.94139	0.00326743	0.00992133
group_1409		SPD_RS11920	NC_008533	1276302	1276691	389	-		N-acetylmuramoyl-L-alanine amidase family protein	SPD_1248	1130.27	931.296	738.252	625.058	1124.8	955.876	659.474	605.105	479.788	596.615	667.504	607.668	760.142	-1.32942	-0.410799	0.294829	-1.39335	0.163514	0.3358	-0.052556	0.283498	-0.185384	0.852928	0.910621	-0.685427	0.285917	-2.39729	0.0165167	0.0655426	-0.58456	0.283885	-2.05914	0.0394807	0.08341
group_71	recJ	SPD_RS02855	NC_008533	542832	545054	2222	+	recJ	single-stranded-DNA-specific exonuclease RecJ	SPD_0532	4138.16	4380.66	2229.16	3540.4	5533.87	5488.84	5850.91	5142.35	5009.46	3714.41	3955.58	3628.88	4384.39	1.2969	0.375067	0.270189	1.38817	0.165086	0.338563	0.436433	0.295039	1.47924	0.139077	0.252561	0.572451	0.295231	1.93899	0.0525025	0.154419	0.0702019	0.295085	0.237904	0.811955	0.875756
group_679	aptB	SPD_RS10360	NC_008533	1925469	1926401	932	-		transketolase family protein	SPD_1957	351.609	214.995	309.706	567.801	432.006	348.393	242.51	372.695	299.868	387.8	428.191	399.404	362.915	1.32834	0.40963	0.29539	1.38674	0.16552	0.338987	0.626029	0.302436	2.06996	0.0384564	0.0933408	0.0623295	0.306675	0.203243	0.838945	0.903338	0.477859	0.302613	1.57911	0.114311	0.199612
group_354	rsmF	SPD_RS06590	NC_008533	1264612	1265916	1304	-		RsmF rRNA methyltransferase first C-terminal domain-containing protein	SPD_1233	558.019	464.599	781.466	937.587	904.264	1137.79	341.239	638.606	711.353	878.563	862.316	1120	777.983	1.39699	0.48232	0.348312	1.38474	0.166133	0.339312	0.731288	0.330325	2.21385	0.0268393	0.0703828	-0.0895474	0.332571	-0.269258	0.787731	0.876055	0.672788	0.330354	2.03657	0.0416935	0.0872248
group_368	murA, murA-2, murA1_2	SPD_RS09390	NC_008533	1762453	1763736	1283	-	murA	UDP-N-acetylglucosamine 1-carboxyvinyltransferase	SPD_1764	6750.32	6324	5898.81	2244.96	6769.23	7131.03	3919.46	5401.98	5279.34	3088.92	2042.07	2380.69	4769.23	-1.48796	-0.573335	0.413918	-1.38514	0.166009	0.339312	-0.232839	0.398663	-0.58405	0.559187	0.691492	-0.378168	0.398841	-0.948167	0.343045	0.545092	-1.33703	0.398782	-3.35279	0.000800016	0.00306939
group_497	nusA	SPD_RS02585	NC_008533	487684	488820	1136	+	nusA	transcription termination factor NusA	SPD_0479	5530.36	3903.47	2366.01	3950.75	6505.03	5583.66	4189.77	4342.52	3831.64	5817.95	7271.34	5712.45	4917.08	1.3327	0.414347	0.299918	1.38154	0.167114	0.339814	0.441553	0.325493	1.35657	0.174918	0.303678	0.0659789	0.325772	0.202531	0.839502	0.903338	0.670756	0.325474	2.06086	0.0393168	0.0831809
group_1622		SPD_RS02635	NC_008533	496106	496360	254	+		DUF1912 family protein	SPD_0489	986.497	821.176	266.491	603.586	470.558	501.09	502.274	596.73	621.393	303.119	226.457	207.338	508.892	-1.54938	-0.631693	0.457783	-1.3799	0.167618	0.339814	-0.404634	0.422941	-0.956715	0.338711	0.492978	-0.277894	0.424189	-0.655119	0.512391	0.699351	-1.50211	0.424077	-3.54207	0.000397003	0.00169082
group_296	norM, pdrM	SPD_RS05530	NC_008533	1054946	1056307	1361	-	pdrM	sodium-coupled multidrug efflux MATE transporter PdrM	SPD_1029	2131	3650.72	6489.41	1730.44	3487.8	3997.15	1771.38	3911.2	4204.81	1284.65	1336	1655.47	2970.84	-1.57426	-0.654673	0.474354	-1.38013	0.167545	0.339814	-0.412119	0.479575	-0.859344	0.390151	0.539877	-0.311031	0.47977	-0.648292	0.516796	0.703068	-1.51986	0.479749	-3.16803	0.00153476	0.00528014
group_251	scrB	SPD_RS08165	NC_008533	1556296	1557750	1454	+		sucrose-6-phosphate hydrolase	SPD_1534	7035.02	7652.78	2031.09	3313.76	2953.74	545.742	4972.89	3515.47	583.076	7168.04	721.398	683.106	3431.34	-2.0512	-1.03647	0.750514	-1.38101	0.167275	0.339814	-1.29529	0.955569	-1.35552	0.175251	0.303904	-0.882174	0.955656	-0.923108	0.355951	0.558656	-0.964063	0.955548	-1.00891	0.313017	0.440043
group_291	dinF	SPD_RS09255	NC_008533	1730934	1732304	1370	-		MATE family efflux transporter	SPD_1738	7588.77	5425.22	9842.16	6373.04	7175.72	7250.65	4515.67	6095.02	6102.31	5188.62	5727.18	6783.85	6505.68	-1.2411	-0.311623	0.225667	-1.3809	0.16731	0.339814	-0.135046	0.259467	-0.520474	0.602733	0.722701	-0.450955	0.259721	-1.7363	0.0825102	0.21493	-0.367792	0.259489	-1.41737	0.156375	0.256352
group_1483		SPD_RS10350	NC_008533	1922983	1923324	341	+		metal-sulfur cluster assembly factor	SPD_1954	558.019	357.626	230.479	139.167	117.356	111.905	529.113	297.318	138.272	401.271	152.29	132.363	263.765	-1.70887	-0.773039	0.560382	-1.37949	0.167745	0.339814	-1.64211	0.580386	-2.82933	0.00466449	0.0161215	-0.249866	0.580195	-0.430659	0.666716	0.806722	-0.748134	0.578955	-1.29221	0.196283	0.304787
group_1437		SPD_RS03420	NC_008533	654146	654517	371	+		cupredoxin domain-containing protein	SPD_0634	27.0468	78.6567	223.276	19.0857	94.1115	114.11	48.8854	64.9075	59.9736	34.6421	23.239	40.2644	69.0166	-1.95062	-0.963936	0.70054	-1.37599	0.168825	0.341539	-0.507631	0.785748	-0.646048	0.518248	0.652859	-0.900648	0.793946	-1.13439	0.256629	0.456095	-1.72249	0.790617	-2.17867	0.0293565	0.065044
group_2405		SPD_RS02355	NC_008533	441928	442578	650	+		phosphatase PAP2 family protein	SPD_0438	582.218	874.663	1998.68	1460.06	1456.46	1600.29	1213.51	1417.5	1036.21	1525.22	2828.73	2875.43	1572.41	1.49114	0.576414	0.420372	1.3712	0.170313	0.343618	0.391516	0.436682	0.896569	0.369949	0.524971	0.0906681	0.437367	0.207305	0.835772	0.901503	1.07032	0.436557	2.45174	0.0142166	0.0349933
group_449	pgk	SPD_RS02390	NC_008533	453713	454909	1196	+		phosphoglycerate kinase	SPD_0445	16161.2	31266.6	32681.1	4300.65	5861.56	7830.02	9349.57	13760.4	17407.3	11.5474	41.0391	9.71899	11556.7	-4.10321	-2.03675	1.48505	-1.3715	0.170218	0.343618	-2.15452	0.515063	-4.18301	2.87675e-05	0.000197038	-0.983423	0.51507	-1.9093	0.0562235	0.163361	-10.3097	0.534752	-19.2794	8.00404e-83	4.00202e-80
group_1074	ung	SPD_RS05550	NC_008533	1058347	1059000	653	-		uracil-DNA glycosylase	SPD_1032	489.69	1284.73	2275.98	714.92	1067.54	1323.01	553.076	900.33	1454.36	484.028	549.331	784.461	990.121	-1.54957	-0.631864	0.463125	-1.36435	0.172458	0.347008	-0.380498	0.537219	-0.708274	0.478775	0.624064	-0.476221	0.537868	-0.885387	0.375948	0.575431	-1.15288	0.537502	-2.14488	0.0319627	0.069585
group_997	phoP	SPD_RS10115	NC_008533	1879703	1880410	707	+		response regulator transcription factor	SPD_1908	4878.39	4953.28	3259.11	6297.5	7865.68	6310.21	3814.98	4759.19	4508.01	5235.77	4993.42	6113.71	5249.1	1.26993	0.344751	0.252588	1.36488	0.172292	0.347008	0.643447	0.225825	2.84932	0.00438134	0.0153911	-0.00311471	0.226235	-0.0137676	0.989015	0.989675	0.318383	0.225862	1.40963	0.158648	0.258665
group_2331	cmpD	SPD_RS05150	NC_008533	970202	970960	758	+		ABC transporter ATP-binding protein	SPD_0956	582.218	437.332	165.656	775.358	789.743	877.597	585.666	439.696	278.211	634.144	506.808	430.875	541.942	1.48857	0.573928	0.421017	1.36319	0.172821	0.34727	1.03244	0.439122	2.35115	0.0187154	0.0515605	0.128308	0.441346	0.290719	0.771266	0.863358	0.395661	0.439467	0.900321	0.367949	0.497677
group_736	lrp	SPD_RS02785	NC_008533	528891	529775	884	+		PucR family transcriptional regulator	SPD_0517	3237.08	3240.66	3176.28	6085.96	5549.74	6419.36	1985.13	3015.06	2942.04	4292.74	4853.49	4925.67	4143.6	1.38375	0.468586	0.344005	1.36215	0.173151	0.347465	0.903038	0.1983	4.55391	5.2659e-06	4.53957e-05	-0.283256	0.199151	-1.42232	0.154934	0.327886	0.543607	0.198353	2.74061	0.00613261	0.017206
group_178		SPD_RS00875	NC_008533	160855	162525	1670	+		sensor histidine kinase	SPD_0157	1449.14	1599.35	1343.26	1802.81	1678.7	2176.35	1299.78	1578.72	1502.67	1601.24	3325.16	2544.52	1825.14	1.329	0.41034	0.301457	1.36119	0.173454	0.347607	0.364306	0.281628	1.29357	0.195813	0.327447	-0.00533857	0.282535	-0.0188952	0.984925	0.988279	0.765851	0.281528	2.72034	0.00652156	0.0180186
group_157	patB	SPD_RS10075	NC_008533	1869011	1870777	1766	-	patB	multidrug efflux ABC transporter subunit PatB	SPD_1900	2679.06	2185.61	4807.64	7470.47	7293.64	7534	2442.35	2713.55	2578.86	4297.55	4170.66	4919.66	4424.42	1.49755	0.5826	0.428449	1.35979	0.173897	0.348026	1.20797	0.286838	4.21132	2.53885e-05	0.000176309	-0.31971	0.287471	-1.11215	0.266075	0.464037	0.472011	0.286908	1.64517	0.0999357	0.178669
group_867		SPD_RS07620	NC_008533	1450699	1451496	797	-		Nif3-like dinuclear metal center hexameric protein	SPD_1434	311.75	380.699	457.356	526.448	844.169	944.299	302.898	441.79	494.782	522.519	426.213	372.098	502.085	1.41783	0.503685	0.37122	1.35684	0.174833	0.349432	1.01693	0.322437	3.15388	0.00161113	0.00662109	0.111633	0.32562	0.342832	0.731725	0.837853	0.205395	0.323109	0.635684	0.524982	0.64653
group_806	licT, licT_1	SPD_RS02695	NC_008533	508403	509242	839	+		PRD domain-containing protein	SPD_0501	96.7991	63.9742	75.6258	70.7763	58.3945	47.4079	162.951	92.1268	54.9758	191.494	438.575	237.421	132.543	1.91325	0.936022	0.691233	1.35413	0.175694	0.350683	-0.423312	0.505016	-0.838214	0.40191	0.552581	0.402943	0.507858	0.793417	0.427535	0.631555	1.87699	0.499056	3.76108	0.000169184	0.000818634
group_2204	glyE	SPD_RS02165	NC_008533	401705	402187	482	+		glycosyltransferase family 8 protein	SPD_0400	5682.68	3688.48	1602.55	3235.83	4318.93	3392.42	2009.09	1143.21	1356.07	2135.3	2165.68	1923.9	2721.18	-1.51884	-0.602968	0.446538	-1.35032	0.176914	0.352647	-0.00475927	0.414687	-0.0114768	0.990843	0.995949	-1.28379	0.415415	-3.09038	0.00199899	0.0133861	-0.819256	0.414799	-1.97507	0.0482604	0.0970383
group_1196	folE	SPD_RS01475	NC_008533	270321	270875	554	+	folE	GTP cyclohydrolase I FolE	SPD_0271	661.935	940.735	558.19	1012.34	1603.3	2132.8	970.04	1032.24	1027.88	620.672	580.975	611.371	979.373	1.47763	0.563286	0.41913	1.34394	0.178968	0.356265	1.13059	0.309641	3.65128	0.000260939	0.00136856	0.481874	0.310928	1.54979	0.121192	0.285381	-0.259009	0.310373	-0.834511	0.403993	0.532973
group_413	hflX	SPD_RS03160	NC_008533	610794	612032	1238	+	hflX	GTPase HflX	SPD_0584	2039.9	2173.02	1861.83	1865.63	2201.98	2294.87	2138.5	2868.49	3320.2	2012.13	2674.46	3191.53	2386.88	1.23728	0.307167	0.228941	1.34169	0.179697	0.357241	0.0658477	0.248685	0.264783	0.791176	0.86795	0.453249	0.249055	1.81987	0.0687784	0.189646	0.374443	0.248605	1.50617	0.132022	0.223262
group_1547	zapA	SPD_RS01995	NC_008533	372990	373292	302	+	zapA	cell division protein ZapA	SPD_0369	1847.72	1526.99	637.417	1495.05	1457.59	1343.96	2371.42	1664.56	1679.26	2080.45	1819.57	2318.67	1686.89	1.34492	0.42752	0.319219	1.33927	0.180484	0.358327	0.0943176	0.361759	0.260719	0.794309	0.86795	0.506585	0.362122	1.39893	0.161833	0.336217	0.627776	0.361628	1.73597	0.0825683	0.152153
group_259	glgA	SPD_RS05405	NC_008533	1021986	1023419	1433	+	glgA	glycogen synthase GlgA	SPD_1008	781.511	841.103	691.436	897.825	933.178	1072.19	504.191	1693.88	1119.51	687.069	1537.24	1160.26	993.282	1.38188	0.466636	0.348637	1.33846	0.180748	0.358375	0.326108	0.432812	0.753464	0.451171	0.59837	0.516548	0.433424	1.19178	0.233346	0.425813	0.547955	0.432738	1.26625	0.205423	0.315711
group_641	yumC	SPD_RS07410	NC_008533	1414146	1415114	968	+		NAD(P)/FAD-dependent oxidoreductase	SPD_1393	1080.45	1006.81	641.019	356.267	324.288	354.457	777.374	965.237	1237.79	422.442	541.42	382.743	674.191	-1.53071	-0.614206	0.46022	-1.33459	0.18201	0.359921	-1.40449	0.285908	-4.91237	8.99832e-07	9.85218e-06	0.120351	0.285585	0.421419	0.673449	0.810083	-1.02423	0.28539	-3.58886	0.000332127	0.00143986
group_1049	gluP	SPD_RS10170	NC_008533	1889255	1889932	677	-		rhomboid family intramembrane serine protease	SPD_1920	388.62	618.766	1742.99	423.067	593.583	598.111	468.725	1032.24	881.278	110.662	105.317	170.314	594.473	-1.88159	-0.911955	0.683121	-1.33498	0.181882	0.359921	-0.762733	0.531879	-1.43403	0.151562	0.271293	-0.203199	0.532398	-0.381668	0.702708	0.826067	-2.82514	0.534329	-5.28728	1.24149e-07	1.2755e-06
group_2028	ftsK	SPD_RS04145	NC_008533	785652	787904	2252	+		DNA translocase FtsK	SPD_0774	5285.52	6055.52	7847.08	5786.16	5175.57	6391.25	4063.24	4849.22	4204.81	5963.26	5245.09	5871.19	5561.49	-1.2097	-0.274645	0.206077	-1.33273	0.18262	0.360651	-0.14369	0.19968	-0.719602	0.47177	0.619121	-0.547778	0.200112	-2.73736	0.00619352	0.0305601	-0.16667	0.199683	-0.834671	0.403903	0.532973
group_2297	desR	SPD_RS09575	NC_008533	1792295	1792894	599	-		response regulator transcription factor	SPD_1798	153.74	210.8	806.675	493.048	448.447	582.676	397.793	732.827	882.944	452.272	506.314	909.419	548.08	1.5513	0.633477	0.476213	1.33024	0.18344	0.361759	0.392314	0.588716	0.66639	0.505162	0.640294	0.79306	0.589356	1.34564	0.17842	0.357812	0.686198	0.588581	1.16585	0.243675	0.362972
group_2273	yqgN	SPD_RS10175	NC_008533	1889916	1890455	539	-		5-formyltetrahydrofolate cyclo-ligase	SPD_1921	597.877	827.469	1087.57	361.834	650.844	689.62	610.588	776.796	731.344	129.908	82.0782	114.777	555.059	-1.81805	-0.862394	0.648635	-1.32955	0.183666	0.361759	-0.556715	0.344935	-1.61397	0.106534	0.208345	-0.242952	0.34604	-0.702093	0.482621	0.677205	-2.94302	0.34965	-8.41704	3.86108e-17	1.75504e-15
group_373	vex1	SPD_RS02795	NC_008533	531181	532458	1277	+		ABC transporter permease	SPD_0521	502.501	603.035	464.558	427.838	443.345	502.193	644.137	466.915	411.485	1567.56	1741.44	1489.78	772.066	1.63347	0.707943	0.533339	1.32738	0.184384	0.362694	-0.199407	0.231586	-0.861049	0.389211	0.539572	-0.0456163	0.234081	-0.194874	0.845491	0.906803	1.60513	0.230096	6.97594	3.03841e-12	7.12128e-11
group_495	dnaN	SPD_RS00010	NC_008533	1521	2657	1136	+	dnaN	DNA polymerase III subunit beta	SPD_0002	5208.65	3364.41	3738.07	3859.29	3572.27	3098.05	4988.23	2799.4	2895.39	2776.18	2313.02	2065.98	3389.91	-1.30211	-0.380852	0.287928	-1.32273	0.185925	0.365245	-0.225796	0.296016	-0.762782	0.445593	0.593597	-0.204075	0.29632	-0.688698	0.491013	0.681963	-0.783393	0.296118	-2.64555	0.00815591	0.0217896
group_2617	cps2K, ugd_3	SPD_RS01770	NC_008533	325844	327082	1238	+		nucleotide sugar dehydrogenase	SPD_0326	53810.4	25919	6957.57	61495	47828.5	38599.4	44402.3	36725.1	30331.6	46515.7	46450.8	36053.7	39590.8	1.49338	0.57858	0.438446	1.31962	0.186963	0.36584	0.770835	0.548549	1.40522	0.159955	0.284819	0.362514	0.548568	0.660838	0.508716	0.696236	0.573588	0.548551	1.04564	0.295726	0.420464
group_435	thiI	SPD_RS04160	NC_008533	789666	790880	1214	+	thiI	tRNA uracil 4-sulfurtransferase ThiI	SPD_0777	2024.24	1780.79	1836.63	2817.53	2331.81	2127.29	1869.15	1762.97	1994.12	2556.78	2225.51	2357.09	2140.33	1.18463	0.244431	0.185116	1.32042	0.186695	0.36584	0.366401	0.166854	2.19593	0.0280967	0.0724141	-0.00401865	0.16804	-0.0239148	0.980921	0.988122	0.338959	0.166866	2.03133	0.0422219	0.0878403
group_1020	dapD, dapH_2	SPD_RS10185	NC_008533	1891665	1892363	698	-	dapD	2,3,4,5-tetrahydropyridine-2,6-dicarboxylate N-acetyltransferase	SPD_1923	2476.92	2695.3	2686.52	4149.56	4295.11	4601.32	2180.67	2818.24	2813.76	3542.16	2742.2	2777.78	3148.3	1.26946	0.34421	0.260819	1.31973	0.186926	0.36584	0.731622	0.18197	4.02056	5.80606e-05	0.000372183	-0.0093108	0.182838	-0.0509237	0.959386	0.973667	0.205325	0.182094	1.12758	0.259498	0.381429
group_2580		SPD_RS02360	NC_008533	442606	442995	389	+		chromosome partitioning protein ParB	SPD_0439	390.044	727.837	1361.26	1707.38	2243.37	2079.88	273.183	335.007	278.211	1625.29	2771.38	2805.55	1383.2	1.90112	0.926847	0.703975	1.31659	0.187976	0.365951	1.28909	0.421143	3.06093	0.00220653	0.0086644	-1.47862	0.425235	-3.47719	0.000506691	0.00436803	1.5454	0.421101	3.66991	0.000242641	0.0010897
group_2339	era	SPD_RS04610	NC_008533	871378	872277	899	+	era	GTPase Era	SPD_0857	2717.49	3282.61	3413.96	2624.29	2122.04	2265.66	2600.51	2391.11	2470.58	2851.24	3171.88	3272.52	2765.32	-1.18729	-0.247668	0.188124	-1.31652	0.188	0.365951	-0.423955	0.163572	-2.59186	0.00954597	0.0295236	-0.333386	0.164328	-2.02878	0.0424805	0.131928	-0.0165998	0.16343	-0.101571	0.919097	0.95303
group_24	phtE	SPD_RS04785	NC_008533	902672	905791	3119	+	phtE	pneumococcal histidine triad protein PhtE	SPD_0890	3624.27	1263.75	734.65	7585.78	4504.88	2676.34	2414.56	1352.59	726.346	6842.78	3067.06	1404.62	3016.47	1.8119	0.857504	0.650861	1.31749	0.187674	0.365951	1.39215	0.701296	1.98511	0.0471326	0.109272	-0.323855	0.701751	-0.461495	0.644443	0.796921	1.00783	0.701316	1.43706	0.150702	0.248957
group_1263	rplJ	SPD_RS06350	NC_008533	1215297	1215797	500	-	rplJ	50S ribosomal protein L10	SPD_1188	35694.7	22777.9	7447.34	73251	33156.2	24910.6	20522.3	20255.3	13129.2	56815	57096.8	26062.6	32593.3	1.64432	0.717488	0.544793	1.31699	0.187841	0.365951	0.994135	0.571129	1.74065	0.0817451	0.168247	-0.290375	0.571173	-0.508384	0.611184	0.771697	1.08624	0.571128	1.90192	0.0571823	0.111614
group_1487		SPD_RS03670	NC_008533	697180	697518	338	+		ATP cone domain-containing protein	SPD_0680	1991.5	2015.71	1429.69	2825.48	1722.35	1746.93	1445.47	1823.69	2254.01	3520.99	3575.84	3201.71	2296.11	1.35517	0.438477	0.334014	1.31275	0.189266	0.367936	0.208759	0.282219	0.739705	0.459479	0.607241	0.0197569	0.282894	0.0698385	0.944322	0.964907	0.919269	0.282075	3.25896	0.00111823	0.00409109
group_1754		SPD_RS04310	NC_008533	820532	820723	191	-		hypothetical protein		31.3174	32.5115	133.245	18.2905	16.4412	7.71757	33.5488	35.5944	84.9625	16.3588	36.0946	43.504	40.7989	-1.9987	-0.999063	0.761667	-1.31168	0.189628	0.36816	-2.17765	0.768815	-2.83247	0.00461899	0.0160011	-0.314535	0.762182	-0.412677	0.679844	0.813865	-0.986546	0.75729	-1.30273	0.192666	0.301041
group_1309	tadA, tadA_1	SPD_RS00120	NC_008533	24122	24589	467	+	tadA	tRNA adenosine(34) deaminase TadA	SPD_0025	384.35	289.457	460.957	168.591	174.617	122.379	547.325	387.351	266.549	196.305	78.6171	78.2147	262.893	-1.68742	-0.754815	0.576727	-1.30879	0.190605	0.368685	-1.2809	0.45038	-2.84405	0.0044544	0.0155386	0.0892467	0.450229	0.198225	0.842869	0.906311	-1.68821	0.451408	-3.73988	0.000184108	0.000860062
group_96	fus, fusA	SPD_RS01380	NC_008533	248890	250971	2081	+	fusA	elongation factor G	SPD_0253	81726.9	61006.2	35320.8	101698	93056.4	80422	55654.6	51224.6	48108.8	107860	108685	82531.8	75607.9	1.36517	0.449076	0.34315	1.30869	0.19064	0.368685	0.627928	0.301894	2.07996	0.0375287	0.0915335	-0.200259	0.301921	-0.663284	0.507149	0.695359	0.748089	0.301893	2.47799	0.0132123	0.0330308
group_2380	nnrD	SPD_RS03885	NC_008533	736955	737827	872	+		NAD(P)H-hydrate dehydratase	SPD_0722	431.326	716.301	2953.01	609.153	760.829	877.046	774.498	1005.02	1226.13	860.28	973.072	959.403	1012.17	-1.5251	-0.608903	0.46495	-1.30961	0.190328	0.368685	-0.863739	0.577179	-1.49648	0.134527	0.247352	-0.444529	0.57761	-0.7696	0.441537	0.639909	-0.550111	0.57708	-0.953267	0.340455	0.471109
group_733	gmuE, scrK	SPD_RS08145	NC_008533	1553000	1553887	887	-	scrK	fructokinase ScrK	SPD_1531	3695.45	2458.29	1555.73	1555.49	1106.66	289.409	2651.31	2058.2	819.639	3252.51	283.813	367.47	1674.5	-1.86833	-0.901752	0.689902	-1.30707	0.191188	0.369268	-1.38559	0.850219	-1.62968	0.103169	0.203355	-0.47974	0.850303	-0.564199	0.572619	0.744951	-0.982564	0.850156	-1.15575	0.247785	0.368362
group_272	atpD	SPD_RS07110	NC_008533	1349927	1351333	1406	-	atpD	F0F1 ATP synthase subunit beta	SPD_1335	20117.1	22617.5	28687.4	31851.7	31827.8	42503.4	17725.3	18306	26030.2	32062.3	38119.4	49516.4	29947	1.34398	0.426507	0.326647	1.30571	0.19165	0.369682	0.572297	0.269688	2.12207	0.0338316	0.0836037	-0.202514	0.269763	-0.750713	0.452826	0.649367	0.745161	0.269685	2.76308	0.00572593	0.0162055
group_798	bacA, uppP	SPD_RS02245	NC_008533	417196	418041	845	+		undecaprenyl-diphosphate phosphatase	SPD_0417	6153.86	4412.12	9694.51	6291.93	4635.28	4852.14	4993.98	5579.95	4333.09	6945.75	5450.29	5305.18	5720.67	-1.25516	-0.327874	0.252965	-1.29612	0.194933	0.375529	-0.359569	0.307749	-1.16838	0.242652	0.386799	-0.441622	0.307969	-1.43398	0.151577	0.325061	-0.193799	0.307735	-0.629761	0.528851	0.648631
group_618	manL, manX_2	SPD_RS01440	NC_008533	262186	263175	989	-		PTS sugar transporter subunit IIB	SPD_0264	14434.5	4819.04	2430.83	13614.5	9169.07	12451.2	1383.17	12866.3	16566	10198.3	22789.6	12858.2	11131.7	1.71982	0.782253	0.604502	1.29405	0.19565	0.375545	0.700134	0.759203	0.922196	0.356426	0.510643	0.506716	0.759249	0.667391	0.504522	0.69366	1.07995	0.759198	1.42249	0.154885	0.254467
group_474		SPD_RS04175	NC_008533	792613	793779	1166	+		ATP-grasp domain-containing protein	SPD_0781	306.056	256.945	169.258	112.129	189.357	141.121	330.695	134.003	38.3164	192.456	137.456	118.016	177.151	-1.57952	-0.659483	0.509322	-1.29483	0.19538	0.375545	-0.730331	0.629708	-1.15979	0.246133	0.389703	-0.538693	0.632448	-0.851758	0.394349	0.593671	-0.715313	0.629688	-1.13598	0.255965	0.377159
group_562	adh_1	SPD_RS08725	NC_008533	1650518	1651555	1037	-		alcohol dehydrogenase catalytic domain-containing protein	SPD_1636	230.61	267.433	932.718	102.586	324.288	355.008	235.8	355.944	608.065	239.608	181.462	236.033	339.13	-1.62093	-0.696819	0.538537	-1.29391	0.195696	0.375545	-0.862808	0.6261	-1.37807	0.168182	0.296072	-0.247008	0.626923	-0.394001	0.69358	0.818628	-1.1149	0.626362	-1.77997	0.0750813	0.140426
group_1327	tabA	SPD_RS07930	NC_008533	1508066	1508518	452	-		YhcH/YjgK/YiaL family protein	SPD_1492	177.94	265.335	126.043	149.505	190.491	212.784	235.8	538.104	448.136	140.493	489.997	270.28	270.409	1.55452	0.636465	0.492232	1.29302	0.196005	0.375656	-0.0532024	0.511397	-0.104033	0.917143	0.952711	1.08789	0.511671	2.12615	0.0334911	0.111757	0.652743	0.510492	1.27865	0.201019	0.310533
group_77	nrdD	SPD_RS01040	NC_008533	191178	193385	2207	+	nrdD	anaerobic ribonucleoside-triphosphate reductase	SPD_0187	3854.88	3714.7	12118.1	3079.16	6314.54	8382.38	2153.83	2058.2	2983.68	4834.5	4061.88	4416.12	4831	-1.54192	-0.624727	0.484313	-1.28992	0.197077	0.376106	-0.146473	0.495796	-0.29543	0.767665	0.854895	-1.45127	0.496179	-2.92489	0.00344583	0.0201356	-0.563707	0.495822	-1.13692	0.255573	0.376952
group_1462	rplR	SPD_RS01150	NC_008533	203947	204303	356	+	rplR	50S ribosomal protein L18	SPD_0209	9406.6	7433.59	4587.96	9327.36	10372.7	8003.12	12388.1	7445.52	7198.49	8322.77	9931.96	7909.4	8527.3	1.25788	0.330997	0.256494	1.29047	0.196889	0.376106	0.369831	0.322908	1.14532	0.252078	0.396579	0.334702	0.323021	1.03616	0.300127	0.500767	0.287389	0.322912	0.88999	0.373471	0.501977
group_1182		SPD_RS04970	NC_008533	935535	936101	566	+		hypothetical protein	SPD_0922	506.772	269.53	190.865	432.61	502.306	390.288	504.191	314.069	299.868	603.351	437.586	447.999	408.286	1.34774	0.430546	0.333904	1.28943	0.197248	0.376106	0.443937	0.391496	1.13395	0.256815	0.40182	0.202476	0.393927	0.513994	0.607256	0.769328	0.611043	0.391359	1.56134	0.118444	0.205038
group_523	metI	SPD_RS07200	NC_008533	1367935	1369029	1094	-		cystathionine gamma-synthase	SPD_1353	179.363	219.19	561.792	236.981	315.784	384.776	163.91	188.441	179.921	145.305	135.973	128.198	236.636	-1.51978	-0.603863	0.467916	-1.29054	0.196864	0.376106	-0.0145279	0.431277	-0.0336858	0.973128	0.98362	-0.833515	0.4367	-1.90867	0.0563051	0.163361	-1.21115	0.433388	-2.79461	0.00519617	0.0148462
group_1055	yjbM	SPD_RS05280	NC_008533	994585	995256	671	+		GTP pyrophosphokinase family protein	SPD_0982	1508.93	1421.07	1498.11	1633.42	1192.84	1498.31	1749.33	1474.03	1824.2	2098.74	3473.49	2902.27	1856.23	1.34396	0.426495	0.330998	1.28851	0.197568	0.376237	-0.0340131	0.237992	-0.142917	0.886355	0.933661	0.189827	0.238705	0.795238	0.426475	0.63088	0.937318	0.237677	3.94367	8.02436e-05	0.000428347
group_1069	regX3, vncR	SPD_RS02810	NC_008533	534861	535517	656	+	vncR	response regulator transcription factor VncR	SPD_0524	481.149	783.421	1714.18	443.743	616.26	636.699	830.093	787.265	1137.83	509.047	596.798	730.312	772.234	-1.41743	-0.503275	0.391124	-1.28674	0.198185	0.376929	-0.805749	0.434008	-1.85653	0.0633784	0.1396	-0.106681	0.434475	-0.24554	0.806039	0.887409	-0.691622	0.433942	-1.59381	0.110978	0.195155
group_314	cbpD	SPD_RS10730	NC_008533	2006513	2007859	1346	-	cbpD	choline binding-anchored murein hydrolase CbpD	SPD_2028	74.0229	59.7791	187.264	50.1	166.113	143.877	268.39	190.535	51.6439	556.199	167.618	142.082	171.469	1.82354	0.866743	0.674946	1.28417	0.199084	0.378158	0.185805	0.763124	0.24348	0.807634	0.87722	0.690674	0.764895	0.902966	0.366544	0.567405	1.4485	0.761719	1.90162	0.0572209	0.111614
group_985	yfnB	SPD_RS05560	NC_008533	1059797	1060510	713	-		YjjG family noncanonical pyrimidine nucleotidase	SPD_1034	2864.12	2335.58	684.233	917.706	697.899	641.109	2305.28	1436.34	2628.84	793.882	819.299	720.131	1403.7	-1.61263	-0.689413	0.53817	-1.28103	0.200182	0.379305	-1.38516	0.459956	-3.0115	0.00259963	0.00994758	0.112534	0.459875	0.244707	0.806684	0.887409	-1.33683	0.459937	-2.90655	0.00365438	0.0109393
group_398	msmE, rafE	SPD_RS08940	NC_008533	1692050	1693309	1259	-		extracellular solute-binding protein	SPD_1677	1224.22	753.007	1091.17	503.386	646.875	1645.5	163.91	5209.35	807.977	504.236	3990.19	5897.11	1869.74	2.10424	1.0733	0.837866	1.28099	0.200196	0.379305	-0.133988	0.97154	-0.137914	0.890309	0.93651	1.01013	0.971568	1.03969	0.298483	0.499136	1.76011	0.971361	1.812	0.0699863	0.132216
group_1441		SPD_RS00040	NC_008533	8582	8950	368	+		septum formation initiator family protein	SPD_0008	2619.27	1662.28	507.773	2635.42	1895.27	1404.05	3695.16	2236.17	2397.28	2321.02	2086.07	2021.55	2123.44	1.43756	0.523625	0.409737	1.27795	0.201266	0.380849	0.306746	0.497904	0.616075	0.537845	0.671188	0.796055	0.498073	1.59827	0.109983	0.264383	0.422135	0.497887	0.847853	0.39652	0.528224
group_114	treP	SPD_RS08875	NC_008533	1675625	1677592	1967	-	treP	PTS system trehalose-specific EIIBC component	SPD_1664	515.313	382.796	3730.87	3331.26	1647.52	3004.34	2195.05	215.66	286.54	10969	10469.9	668.296	3118.05	2.36285	1.24053	0.972827	1.27518	0.202247	0.381818	0.787604	1.0364	0.759941	NA	NA	-0.776916	1.03691	-0.749263	NA	NA	2.25709	1.03635	2.17792	NA	NA
group_1192	rnmV	SPD_RS09515	NC_008533	1783034	1783594	560	-	rnmV	ribonuclease M5	SPD_1787	1279.74	1220.75	651.822	730.824	726.813	901.301	903.901	881.486	1276.1	585.067	477.141	486.875	843.486	-1.36118	-0.444858	0.348893	-1.27506	0.20229	0.381818	-0.424125	0.301902	-1.40484	0.160068	0.284819	-0.0483705	0.302736	-0.159778	0.873056	0.92251	-1.03193	0.302391	-3.41256	0.000643569	0.00257516
group_167	ezrA	SPD_RS03820	NC_008533	725378	727105	1727	+	ezrA	septation ring formation regulator EzrA	SPD_0710	24715.1	15733.4	6471.41	38408.4	23084.5	18484.7	18906.2	14128.9	13115.9	23827.1	25154.5	25223.5	20604.5	1.42304	0.508979	0.40062	1.27048	0.203914	0.383914	0.76911	0.446891	1.72102	0.0852463	0.1735	-0.0240693	0.446952	-0.053852	0.957053	0.973274	0.661048	0.446892	1.47921	0.139084	0.233624
group_539	aroB	SPD_RS06460	NC_008533	1237879	1238946	1067	-	aroB	3-dehydroquinate synthase	SPD_1209	1676.9	2544.28	1984.28	1210.35	2030.2	2378.66	2002.38	1574.53	1622.62	1193.23	925.605	1044.56	1682.3	-1.33185	-0.413429	0.325412	-1.27048	0.203914	0.383914	-0.143461	0.297163	-0.482768	0.62926	0.743807	-0.255145	0.297823	-0.856699	0.391611	0.591558	-0.973144	0.297474	-3.27136	0.0010703	0.0039446
group_67	glgP, malP	SPD_RS10235	NC_008533	1903269	1905527	2258	-	glgP	glycogen/starch/alpha-glucan family phosphorylase	SPD_1932	3016.43	35193.1	27214.5	3081.55	2592.6	2630.04	38411.5	5596.7	3919.94	20550.5	11906.3	6463.59	13381.4	-2.06269	-1.04453	0.822701	-1.26963	0.204215	0.383996	-2.9779	0.860026	-3.46257	0.00053505	0.00248475	-0.448857	0.859973	-0.521943	0.60171	0.766835	-0.749296	0.859953	-0.871322	0.383579	0.513387
group_224	pyk	SPD_RS04220	NC_008533	807775	809280	1505	+	pyk	pyruvate kinase	SPD_0790	88431.7	72163.9	21755	51914	36666.1	44400.8	44833.7	35100.3	46114.7	61606.2	45876.3	33529.6	48532.7	-1.36757	-0.451611	0.357115	-1.26461	0.206012	0.386888	-0.455576	0.452757	-1.00623	0.314307	0.46541	-0.532802	0.452775	-1.17675	0.239296	0.432463	-0.370984	0.452757	-0.819389	0.412565	0.542816
group_2111		SPD_RS00135	NC_008533	25221	25736	515	+		histidine phosphatase family protein	SPD_0028	633.465	643.937	911.111	341.157	614.56	655.993	661.391	753.765	424.813	703.428	456.375	323.041	593.586	-1.3286	-0.409909	0.327043	-1.25338	0.210068	0.390596	-0.437288	0.39582	-1.10477	0.269261	0.418107	-0.247176	0.397022	-0.622577	0.533563	0.715179	-0.560016	0.395914	-1.41449	0.157219	0.257174
group_414	fabF	SPD_RS02080	NC_008533	388655	389890	1235	+	fabF	beta-ketoacyl-ACP synthase II	SPD_0385	32659.7	54421	15460.1	7513.42	33909.1	17974.8	16064.1	39476.3	32364.1	15018.3	23695.4	17216	25481	-1.51378	-0.598154	0.478066	-1.2512	0.210863	0.390596	-0.787797	0.576952	-1.36545	0.172113	0.299677	-0.222302	0.576965	-0.385295	0.700019	0.823552	-0.874582	0.576953	-1.51586	0.129554	0.220081
group_2385	glnM_1	SPD_RS02840	NC_008533	540302	540979	677	-		amino acid ABC transporter permease	SPD_0529	150.893	362.87	687.834	595.634	141.734	36.9341	3.83415	16.7503	13.3275	344.497	201.24	88.3965	220.329	-2.49416	-1.31855	1.05565	-1.24904	0.211649	0.390596	-0.631698	0.899604	-0.702196	0.482557	0.625241	-5.18614	0.951421	-5.45095	5.01027e-08	1.29576e-06	-0.920032	0.899818	-1.02246	0.306561	0.433404
group_2091		SPD_RS03300	NC_008533	635518	636216	698	+		hypothetical protein	SPD_0613	509.619	239.117	2034.69	362.629	500.038	456.439	761.079	1082.49	927.924	205.928	197.779	215.206	624.412	-1.77113	-0.824673	0.65903	-1.25134	0.210809	0.390596	-1.07146	0.604408	-1.77275	0.0762709	0.160009	-0.000919077	0.604552	-0.00152026	0.998787	0.998787	-2.16336	0.605352	-3.57372	0.000351939	0.00151698
group_2075		SPD_RS11890	NC_008533	815471	815602	131	-		SPJ_0845 family protein	SPD_0799	165.128	386.991	342.117	71.5715	73.1349	63.3943	247.303	370.601	374.835	93.3413	129.051	139.305	204.731	-1.72351	-0.785346	0.626184	-1.25418	0.209777	0.390596	-2.10091	0.381785	-5.50285	3.73695e-08	5.38983e-07	0.150464	0.377738	0.39833	0.690387	0.816704	-1.29861	0.378209	-3.43358	0.000595659	0.00240832
group_1860		SPD_RS05185	NC_008533	977030	977164	134	+		DUF4044 domain-containing protein	SPD_0963	3201.49	1868.88	1631.36	1459.26	1412.24	1036.91	2436.6	2447.64	2437.26	892.035	973.566	801.122	1716.53	-1.44822	-0.534278	0.427117	-1.25089	0.210974	0.390596	-0.780042	0.285507	-2.73213	0.00629268	0.0208367	0.1257	0.285695	0.439979	0.659952	0.805474	-1.33141	0.285785	-4.65877	3.18111e-06	2.48448e-05
group_833	yidA_2	SPD_RS05895	NC_008533	1133058	1133876	818	-		Cof-type HAD-IIB family hydrolase	SPD_1102	2394.36	1775.54	687.834	2128.85	2779.12	2633.34	2006.22	2213.14	2100.74	1665.71	1820.55	1996.09	2016.79	1.32434	0.405274	0.324353	1.24948	0.211488	0.390596	0.631026	0.382887	1.64808	0.0993372	0.197621	0.37597	0.383332	0.980794	0.326694	0.52636	0.171051	0.382974	0.446638	0.655136	0.760019
group_2441	crcB, crcB1, crcB_1	SPD_RS06130	NC_008533	1181488	1181817	329	-	crcB	fluoride efflux transporter CrcB	SPD_1149	468.337	894.589	954.325	266.405	691.663	649.929	947.994	552.761	491.45	195.343	108.778	87.4709	525.754	-1.74149	-0.800325	0.640278	-1.24996	0.211313	0.390596	-0.524913	0.489049	-1.07334	0.283121	0.432906	-0.21486	0.489881	-0.438597	0.660954	0.806041	-2.56846	0.491675	-5.2239	1.75194e-07	1.72889e-06
group_1155	urdA	SPD_RS06940	NC_008533	1319583	1320188	605	+		NADPH-dependent FMN reductase	SPD_1301	206.41	434.185	1854.63	180.519	314.083	276.73	640.303	1239.52	634.72	207.853	418.302	268.892	556.346	-1.78867	-0.83889	0.669739	-1.25256	0.210365	0.390596	-1.68827	0.672403	-2.51079	0.012046	0.0357802	0.0155558	0.672092	0.0231454	0.981534	0.988122	-1.47337	0.672229	-2.19176	0.0283967	0.0631038
group_1306	ssb, ssbA, ssb_1	SPD_RS07280	NC_008533	1382373	1382843	470	-	ssbA	single-stranded DNA-binding protein SsbA	SPD_1369	28726.6	16041.8	7519.36	31604.4	15527.8	17044.8	23431.4	22254.9	14375.3	44959.7	36908	23029.4	23452	1.46058	0.546543	0.434395	1.25817	0.20833	0.390596	0.295378	0.489172	0.603833	0.545955	0.678486	0.199791	0.489207	0.408398	0.682981	0.813865	1.00423	0.489164	2.05295	0.0400779	0.0844337
group_514	yqeH	SPD_RS08290	NC_008533	1579355	1580461	1106	-	yqeH	ribosome biogenesis GTPase YqeH	SPD_1559	1699.68	2096.46	2398.42	2749.94	2514.93	3088.13	1548.04	1622.69	2004.12	3168.79	3533.32	5182.07	2633.88	1.36844	0.452529	0.361501	1.25181	0.210641	0.390596	0.433007	0.254464	1.70165	0.0888216	0.178713	-0.258073	0.255391	-1.0105	0.312255	0.511663	0.941939	0.254371	3.703	0.000213061	0.000977344
group_2382		SPD_RS08360	NC_008533	1588160	1588714	554	-		DUF2785 domain-containing protein	SPD_1570	1336.68	1047.71	3410.36	178.133	322.02	327.445	1670.73	1497.06	1394.39	1420.33	1562.95	1544.39	1309.35	-1.75201	-0.809014	0.644117	-1.25601	0.209114	0.390596	-2.80326	0.432977	-6.4744	9.51905e-11	2.01107e-09	-0.341437	0.431953	-0.790449	0.429265	0.631555	-0.352504	0.431463	-0.816996	0.413931	0.543692
group_218	malQ	SPD_RS10240	NC_008533	1905553	1907085	1532	-	malQ	4-alpha-glucanotransferase	SPD_1933	1311.06	17527.9	15136	989.277	1317.56	1326.32	17164.5	4863.88	1747.56	14092.6	4263.12	2566.28	6858.84	-2.10887	-1.07647	0.860998	-1.25026	0.211205	0.390596	-3.2251	0.890673	-3.62096	0.000293508	0.00149749	-0.514813	0.890545	-0.578087	0.563205	0.738468	-0.699461	0.890504	-0.785466	0.43218	0.560303
group_1444	yaaA	SPD_RS10860	NC_008533	2029530	2029898	368	+	yaaA	S4 domain-containing protein YaaA	SPD_2053	942.368	576.816	320.509	901.801	578.276	498.885	1560.5	977.8	951.247	764.052	795.071	746.974	801.191	1.40332	0.488847	0.389095	1.25637	0.208982	0.390596	0.0983551	0.409963	0.239912	0.810399	0.877688	0.918248	0.410287	2.23806	0.025217	0.0915872	0.319606	0.409849	0.779815	0.4355	0.563066
group_1537	rpsJ	SPD_RS01065	NC_008533	195551	195859	308	+	rpsJ	30S ribosomal protein S10	SPD_0192	16522.8	11317.1	6842.33	19533.5	23476.9	13738.9	18289.9	10485.7	8399.63	14318.8	19880.2	12997.5	14650.3	1.35613	0.439499	0.352776	1.24583	0.212826	0.392283	0.710099	0.40903	1.73606	0.0825536	0.169399	0.0999707	0.409109	0.244362	0.80695	0.887409	0.444191	0.409036	1.08595	0.277503	0.402178
group_1129	gph_3	SPD_RS09950	NC_008533	1853366	1853986	620	-		HAD family hydrolase	SPD_1875	397.161	363.919	731.049	232.21	606.056	481.797	488.854	299.412	99.9559	290.609	142.401	116.165	354.132	-1.61888	-0.694992	0.559827	-1.24144	0.214443	0.394776	-0.172234	0.606073	-0.28418	0.776273	0.861249	-0.74152	0.608269	-1.21906	0.22282	0.414163	-1.44079	0.607244	-2.37267	0.0176602	0.0419823
group_1379		SPD_RS01305	NC_008533	230672	231088	416	+		GNAT family N-acetyltransferase	SPD_0240	280.433	398.528	489.767	348.315	332.792	482.348	219.505	280.568	296.536	242.495	172.068	153.653	308.084	-1.38278	-0.467573	0.379017	-1.23365	0.217334	0.399114	0.00275402	0.319275	0.00862585	0.993118	0.995949	-0.547755	0.323863	-1.69131	0.0907768	0.230467	-1.03633	0.321145	-3.22697	0.00125109	0.00450031
group_710	trxB	SPD_RS06875	NC_008533	1309718	1310629	911	-	trxB	thioredoxin-disulfide reductase	SPD_1287	3913.25	4794.92	9446.02	4776.2	4387.52	4542.89	4668.08	4503.74	6017.35	4448.63	4768.94	5415.33	5140.24	-1.25001	-0.321944	0.260949	-1.23374	0.217299	0.399114	-0.404096	0.325849	-1.24013	0.214927	0.353111	-0.255921	0.326031	-0.78496	0.432477	0.631661	-0.309681	0.32584	-0.950408	0.341905	0.47181
group_1178		SPD_RS00995	NC_008533	183696	184265	569	+		SP0191 family lipoprotein	SPD_0179	1422.09	2747.74	1055.16	1560.26	2847.72	2004.91	6542.02	2755.43	1780.88	2165.13	1774.08	1818.38	2372.82	1.48178	0.567329	0.460311	1.23249	0.217766	0.399416	0.294004	0.503053	0.584439	0.558925	0.691492	1.08309	0.503141	2.15266	0.0313457	0.106671	0.138332	0.503077	0.274972	0.783338	0.85455
group_2109	mtnN	SPD_RS04725	NC_008533	890175	890867	692	+		5'-methylthioadenosine/adenosylhomocysteine nucleosidase	SPD_0877	5793.71	5662.24	2247.17	3883.95	2865.87	3461.88	2650.36	3421.25	3919.94	3827.96	3676.71	4429.08	3820.01	-1.2804	-0.356597	0.289721	-1.23083	0.218388	0.400065	-0.42571	0.355082	-1.19891	0.230564	0.373484	-0.45735	0.35536	-1.28701	0.198092	0.381994	-0.200807	0.355056	-0.565565	0.571689	0.690446
group_2058	dnaG	SPD_RS05155	NC_008533	971050	972810	1760	+	dnaG	DNA primase	SPD_0957	6478.42	4187.69	4386.3	4276	5052.54	5476.71	6066.58	6048.96	5952.38	9363	7515.6	6646.86	5954.25	1.24871	0.320435	0.261275	1.22643	0.220037	0.402592	-0.0243073	0.235566	-0.103187	0.917815	0.952749	0.262942	0.23576	1.11529	0.264725	0.463887	0.64358	0.235496	2.73287	0.00627852	0.0175378
group_1403	rpsI	SPD_RS01495	NC_008533	272915	273307	392	+	rpsI	30S ribosomal protein S9	SPD_0275	13934.8	9262.62	8369.25	10845.5	9783.63	8220.86	7612.7	10106.7	9090.99	6826.43	8648.37	5689.77	9032.64	-1.23299	-0.302156	0.248442	-1.2162	0.223908	0.408673	-0.130205	0.271646	-0.47932	0.631711	0.745529	-0.236114	0.271786	-0.868748	0.384985	0.584491	-0.577082	0.271677	-2.12415	0.033658	0.0726431
group_1607		SPD_RS06140	NC_008533	1182182	1182448	266	-		chorismate mutase	SPD_1151	1385.08	2034.59	846.289	238.572	1332.87	1081.01	1851.89	994.551	947.915	331.987	178.495	131.438	946.224	-1.80665	-0.853314	0.70134	-1.21669	0.223722	0.408673	-0.686519	0.605809	-1.13323	0.257119	0.40182	-0.169735	0.606107	-0.280042	0.779445	0.869055	-2.73601	0.607107	-4.50663	6.58649e-06	4.74987e-05
group_1677		SPD_RS07995	NC_008533	1525826	1526053	227	-		hypothetical protein	SPD_1505	46.9761	177.24	169.258	5.56667	10.7718	9.37133	207.044	134.003	71.6351	8.66053	31.1502	10.6446	73.5267	-2.4256	-1.27834	1.0581	-1.20815	0.226989	0.413722	-3.92011	0.728401	-5.3818	7.37452e-08	9.78918e-07	0.0775133	0.698197	0.111019	0.911601	0.943686	-2.94253	0.710898	-4.13917	3.48566e-05	0.000201096
group_313	ulaA, ulaA_2	SPD_RS10370	NC_008533	1927259	1928605	1346	-		PTS ascorbate transporter subunit IIC	SPD_1959	340.221	233.873	875.098	361.038	327.69	356.111	157.2	303.6	318.193	376.252	443.519	408.197	375.083	-1.41311	-0.498876	0.413138	-1.20753	0.227228	0.413722	-0.460058	0.474484	-0.969595	0.332248	0.485743	-0.887568	0.477562	-1.85854	0.0630922	0.177892	-0.226721	0.474287	-0.478024	0.632633	0.740788
group_712		SPD_RS04395	NC_008533	836266	837174	908	+		LysR family transcriptional regulator	SPD_0818	2559.48	2797.03	2434.43	2474.78	2503.03	2825.18	2110.7	2269.67	2055.76	1850.47	1343.91	1384.26	2217.39	-1.24257	-0.313329	0.260568	-1.20249	0.229175	0.416758	0.00104715	0.180115	0.0058138	0.995361	0.996735	-0.277228	0.181049	-1.53123	0.125712	0.292807	-0.769541	0.180449	-4.26459	2.00272e-05	0.000125694
group_393	eep, rseP	SPD_RS01335	NC_008533	235503	236762	1259	+	rseP	RIP metalloprotease RseP	SPD_0245	3934.6	5401.1	6853.14	3784.54	4029.79	4298.13	4270.28	5468.98	4274.78	4739.24	4848.05	5208.91	4759.3	-1.18596	-0.246049	0.204918	-1.20072	0.229859	0.417493	-0.417131	0.233126	-1.78929	0.073568	0.155401	-0.207147	0.233392	-0.88755	0.374783	0.57482	-0.128392	0.233084	-0.550841	0.581743	0.69865
group_2403		SPD_RS08680	NC_008533	1641735	1641974	239	+		glyoxalase		469.761	629.254	914.712	2014.34	1910.58	1432.71	377.664	847.985	922.926	429.178	719.915	620.164	940.766	1.53784	0.620907	0.517714	1.19933	0.230401	0.41797	1.41661	0.400356	3.53837	0.000402607	0.00196713	0.0960627	0.401946	0.238994	0.81111	0.888559	-0.180857	0.400984	-0.451033	0.651966	0.757513
group_603		SPD_RS02725	NC_008533	517220	518221	1001	-		endonuclease/exonuclease/phosphatase family protein	SPD_0507	3847.77	3292.05	5639.52	3740.01	2379.43	2432.14	1302.65	1716.91	2027.44	3469.99	4434.2	5537.51	3318.3	-1.41701	-0.502853	0.420139	-1.19687	0.231356	0.418684	-0.578524	0.321828	-1.79762	0.0722373	0.153915	-1.33976	0.322592	-4.15312	3.27976e-05	0.000406582	0.0742584	0.32174	0.230803	0.817468	0.88026
group_1344	argR, argR_3	SPD_RS10095	NC_008533	1875990	1876436	446	-	argR	arginine repressor	SPD_1904	3188.68	2362.85	3165.48	5935.66	2553.48	1940.42	6067.54	4784.31	3785	3810.64	3020.08	3117.94	3644.34	1.33906	0.421221	0.351854	1.19715	0.23125	0.418684	0.258948	0.404037	0.640902	0.521587	0.65526	0.748225	0.404156	1.85133	0.0641227	0.179448	0.190954	0.404045	0.472605	0.636495	0.744729
group_863	pyrK	SPD_RS04580	NC_008533	864711	865511	800	+		dihydroorotate dehydrogenase electron transfer subunit	SPD_0851	1063.37	671.204	1112.78	618.696	539.724	429.979	854.057	642.794	779.656	976.716	855.888	935.8	790.055	-1.28553	-0.362367	0.303005	-1.19591	0.231731	0.418855	-0.837961	0.263779	-3.17676	0.00148931	0.00617117	-0.316025	0.264904	-1.19298	0.232878	0.425478	-0.0360077	0.263104	-0.136857	0.891144	0.933461
group_26	rapA	SPD_RS07190	NC_008533	1363570	1366668	3098	-		DEAD/DEAH box helicase	SPD_1351	3343.84	3188.22	5574.7	3432.25	4722.58	4742.44	1842.31	2799.4	2953.7	2390.31	2049.48	2259.9	3274.93	-1.33481	-0.416631	0.349151	-1.19327	0.232764	0.420214	0.0930249	0.297932	0.312235	0.754862	0.843107	-0.671631	0.298482	-2.25016	0.0244389	0.0889764	-0.852069	0.298093	-2.8584	0.00425778	0.0125475
group_407		SPD_RS06945	NC_008533	1320206	1321450	1244	+		NAD(P)H-dependent oxidoreductase	SPD_1302	158.01	382.796	3658.85	411.934	630.434	601.419	503.232	1863.47	984.566	499.424	956.755	541.949	932.737	-1.7996	-0.847678	0.711149	-1.19198	0.233268	0.420614	-1.35072	0.86307	-1.56502	0.117578	0.224672	-0.323672	0.863168	-0.374982	0.707674	0.827367	-1.06904	0.862988	-1.23877	0.215432	0.328737
group_117	aliB, sarA_3	SPD_RS07220	NC_008533	1371042	1373000	1958	-		peptide ABC transporter substrate-binding protein	SPD_1357	1926.02	1670.67	1235.22	1340.77	1395.23	1479.57	5803.94	2175.45	3166.94	1235.57	1774.08	2967.53	2180.92	1.47128	0.557067	0.46849	1.18907	0.234413	0.422169	-0.198052	0.419166	-0.472492	0.636576	0.748913	1.20527	0.41914	2.87559	0.00403274	0.0225713	0.306022	0.419056	0.730266	0.465227	0.592395
group_2457	crcB, crcB2, crcB_2	SPD_RS06135	NC_008533	1181811	1182185	374	-	crcB	fluoride efflux transporter CrcB	SPD_1150	267.621	763.495	1033.55	55.6667	750.057	713.324	380.539	523.448	369.837	167.437	38.5669	18.9752	423.543	-2.05183	-1.03691	0.874678	-1.18548	0.235828	0.424206	-0.441071	0.880943	-0.500681	0.616596	0.734626	-0.695778	0.881905	-0.788949	0.430142	0.631555	-3.20356	0.883812	-3.62471	0.000289289	0.00127253
group_2444		SPD_RS11550	NC_008533	587198	587443	245	-		transposase		17.0822	20.9751	18.0061	14.3143	20.9767	18.7427	86.2684	104.69	49.978	13.4719	13.3501	18.9752	33.0692	1.99338	0.995214	0.842202	1.18168	0.237332	0.426398	-0.0592449	0.540183	-0.109676	0.912667	0.950694	2.08815	0.53005	3.93953	8.16424e-05	0.000907137	-0.294582	0.54368	-0.54183	0.587936	0.703272
group_878	divIVA	SPD_RS07835	NC_008533	1491137	1491925	788	-	divIVA	cell division protein DivIVA	SPD_1474	15137.7	18371.1	6428.19	16123.5	19853	20298.9	22375.1	13322.8	12402.9	14570.9	18115.6	17404.9	16200.4	1.28892	0.366158	0.310165	1.18053	0.237791	0.426663	0.494363	0.387066	1.27721	0.201529	0.335509	0.268012	0.387124	0.692316	0.488739	0.680695	0.326429	0.38707	0.843333	0.399042	0.52901
group_2356	fucK, rhaB	SPD_RS10555	NC_008533	1970120	1971523	1403	-		rhamnulokinase family protein	SPD_1995	28.4703	45.0965	990.338	15.1095	24.3783	15.4351	85.3098	167.503	689.696	47.1518	64.7726	161.983	194.604	-2.50892	-1.32707	1.12476	-1.17987	0.238051	0.426663	-4.26807	1.1062	-3.85833	0.000114165	0.000658642	-0.168698	1.09682	-0.153806	0.877762	0.923932	-1.94944	1.09745	-1.77633	0.0756781	0.14119
group_2513	ykoD_1	SPD_RS02335	NC_008533	437723	439405	1682	+		ABC transporter ATP-binding protein	SPD_0434	2953.8	1858.4	2945.8	3813.97	5038.37	4691.18	2112.62	2604.68	3453.48	2900.32	2562.22	2755.56	3140.87	1.28692	0.363921	0.308794	1.17852	0.238588	0.427112	0.805363	0.269241	2.99124	0.00277846	0.010498	0.075757	0.269802	0.280788	0.778873	0.869055	0.0844736	0.269359	0.313609	0.753818	0.833869
group_652	yclO, piuC	SPD_RS08800	NC_008533	1664519	1665475	956	+	piuC	iron chelate uptake ABC transporter family permease subunit	SPD_1650	48.3996	37.7552	568.994	871.582	709.238	1241.98	176.371	138.19	226.567	112.587	97.4061	441.982	389.254	2.05853	1.04162	0.884486	1.17765	0.238936	0.427223	2.12214	0.884477	2.39932	0.0164256	0.0467078	-0.260569	0.88762	-0.293559	0.769095	0.86157	0.00890166	0.885364	0.0100542	0.991978	0.996643
group_509	cozE	SPD_RS04115	NC_008533	779384	780493	1109	+	cozE	cell elongation protein CozE	SPD_0768	5150.28	3843.69	4634.78	5086.35	2629.45	2795.96	4282.75	3848.39	3470.14	4511.18	3589.69	3484.03	3943.89	-1.21328	-0.278918	0.237128	-1.17623	0.239501	0.427721	-0.374711	0.292962	-1.27904	0.200883	0.334804	-0.23204	0.293228	-0.791329	0.428752	0.631555	-0.2344	0.292943	-0.800157	0.42362	0.552068
group_1108	liaR	SPD_RS01910	NC_008533	356207	356839	632	+		response regulator transcription factor	SPD_0352	570.83	2399.56	1544.93	505.772	1037.49	1172.52	2197.93	967.331	1197.81	593.728	548.836	857.122	1132.82	-1.49253	-0.577759	0.49275	-1.17252	0.240988	0.429578	-0.73344	0.532949	-1.37619	0.168762	0.296072	-0.0489266	0.533193	-0.0917615	0.926888	0.954898	-1.1751	0.533115	-2.20421	0.0275094	0.0616803
group_1143	def, def_1	SPD_RS06865	NC_008533	1308295	1308906	611	+	def	peptide deformylase	SPD_1285	2849.88	4350.24	8970.66	3251.73	2543.85	2777.22	4645.07	5965.21	7210.15	1859.13	2506.85	2623.2	4129.43	-1.453	-0.53903	0.459844	-1.1722	0.241116	0.429578	-0.914408	0.397481	-2.30051	0.0214195	0.0575794	0.141222	0.397517	0.355261	0.722394	0.833966	-1.20883	0.397526	-3.04087	0.00235893	0.00759514
group_238		SPD_RS00485	NC_008533	89931	91406	1475	+		ABC transporter substrate-binding protein	SPD_0090	14.2352	8.39005	115.239	13.5191	4.53549	13.7814	89.144	682.576	1875.84	50.0386	37.578	126.347	101.002	2.63188	1.3961	1.19235	1.17088	0.241649	0.430013	-2.06868	1.05041	-1.96939	0.0489084	0.112866	4.31203	1.03098	4.18247	2.88357e-05	0.000366555	0.684662	1.03338	0.662544	0.507623	0.632946
group_99		SPD_RS03075	NC_008533	589862	591916	2054	+		sodium:proton antiporter	SPD_0569	2643.47	2716.28	3702.06	1615.93	1644.12	1664.24	3098.95	3377.28	3651.72	1444.38	1799.79	2235.83	2466.17	-1.32411	-0.405023	0.347052	-1.16704	0.243195	0.432251	-0.877562	0.224735	-3.90487	9.42742e-05	0.000556737	0.162537	0.224854	0.722856	0.469768	0.666252	-0.722568	0.224675	-3.21606	0.00129965	0.00461962
group_1616	rpsQ	SPD_RS01115	NC_008533	200562	200822	260	+	rpsQ	30S ribosomal protein S17	SPD_0202	13655.8	6241.15	2207.55	9328.95	11637.5	9407.71	30466.2	8266.29	7168.51	8857.8	10007.6	6719.52	10330.4	1.53572	0.618911	0.532835	1.16154	0.245421	0.433113	0.458184	0.637872	0.7183	0.472572	0.619632	1.05396	0.637894	1.65224	0.098485	0.245737	0.210626	0.637879	0.330197	0.741251	0.823003
group_602	kdgR, regR	SPD_RS01645	NC_008533	298963	299964	1001	+		LacI family DNA-binding transcriptional regulator	SPD_0301	1880.47	2036.69	3471.58	4173.41	2404.95	2092.01	4365.18	2851.74	4639.62	2024.64	2900.92	3496.52	3028.14	1.30727	0.386556	0.332164	1.16375	0.244526	0.433113	0.232357	0.383423	0.606005	0.544511	0.677253	0.684263	0.383584	1.78387	0.074445	0.200995	0.19083	0.38343	0.497693	0.6187	0.728664
group_2027		SPD_RS06950	NC_008533	1321567	1321824	257	-		DUF896 family protein	SPD_1303	1316.75	1124.27	230.479	916.115	828.295	895.789	2004.3	1358.87	1051.2	1240.38	1533.77	1731.83	1186	1.43831	0.524375	0.451103	1.16243	0.245061	0.433113	-0.0217982	0.515067	-0.0423211	0.966243	0.979962	0.720286	0.515298	1.3978	0.162172	0.336456	0.74957	0.514865	1.45586	0.145433	0.241583
group_501	msmX, ugpC	SPD_RS07490	NC_008533	1428113	1429243	1130	-	ugpC	sn-glycerol-3-phosphate ABC transporter ATP-binding protein UgpC	SPD_1409	5286.94	3117.95	3201.49	5971.45	2152.09	3759.56	2741.42	5410.36	3328.53	5044.28	17540.5	8156.54	5475.93	1.55385	0.635846	0.546232	1.16406	0.2444	0.433113	0.0337253	0.517181	0.0652098	0.948007	0.969296	-0.0161974	0.517349	-0.0313084	0.975024	0.984028	1.40512	0.517115	2.71724	0.00658296	0.0181183
group_1095	yknY_3	SPD_RS09500	NC_008533	1779121	1779762	641	-		ABC transporter ATP-binding protein	SPD_1784	61.2112	70.2667	327.712	75.5477	82.7728	105.841	151.449	98.4082	146.602	46.1895	47.4669	95.3386	109.067	-1.59915	-0.677304	0.583025	-1.16171	0.245354	0.433113	-0.768795	0.644839	-1.19223	0.233172	0.375994	-0.181139	0.64731	-0.279833	0.779605	0.869055	-1.24896	0.646372	-1.93226	0.0533272	0.106089
group_1105	yigZ	SPD_RS10770	NC_008533	2014811	2015446	635	+		YigZ family protein	SPD_2036	1181.52	1272.14	936.319	1421.89	972.864	919.493	1574.88	1013.39	1535.99	1683.03	1634.15	2196.49	1361.85	1.2723	0.34744	0.299008	1.16197	0.245246	0.433113	-0.0361458	0.282838	-0.127797	0.89831	0.940967	0.281135	0.283528	0.99156	0.321412	0.524161	0.698917	0.282556	2.47355	0.0133777	0.0333887
group_818	tcyA	SPD_RS00840	NC_008533	154470	155300	830	+		amino acid ABC transporter substrate-binding protein	SPD_0150	6693.38	4189.78	4951.69	5256.53	3312.61	3440.93	2732.79	1379.81	1517.66	15816.1	19942.5	41034.5	9189.02	1.98794	0.991277	0.855891	1.15818	0.24679	0.43377	-0.398964	0.42581	-0.936953	0.348783	0.504994	-1.49102	0.426362	-3.49706	0.000470408	0.00410239	2.27786	0.425701	5.35085	8.75409e-08	9.31286e-07
group_1629		SPD_RS03505	NC_008533	669637	669885	248	+		YlbG family protein	SPD_0651	891.121	722.593	939.92	1614.33	887.256	778.372	767.788	703.514	907.933	1416.48	1413.62	1424.53	1038.96	1.29614	0.374226	0.323427	1.15706	0.247246	0.43377	0.362756	0.301364	1.20372	0.228699	0.370864	-0.0994241	0.302964	-0.328172	0.742782	0.845351	0.738885	0.301211	2.45305	0.014165	0.0349466
group_2113	lacX	SPD_RS05655	NC_008533	1082349	1082846	497	-		aldose 1-epimerase family protein	SPD_1054	41.282	153.118	97.2331	33.4	52.1582	51.8179	23.9634	18.8441	16.6593	412.819	671.459	865.453	203.184	2.45477	1.29559	1.11888	1.15793	0.246892	0.43377	-1.08841	0.512806	-2.12246	0.0337988	0.0836037	-2.28262	0.553344	-4.12513	3.70527e-05	0.000448218	2.73588	0.504019	5.42813	5.69475e-08	6.3275e-07
group_1477	rplS	SPD_RS06125	NC_008533	1181022	1181369	347	-	rplS	50S ribosomal protein L19	SPD_1148	48049.4	35571.7	31888.9	97677.6	29800.5	28641.5	26899.4	29656.5	20957.4	128700	109795	74153.1	55149.3	1.57643	0.656659	0.566208	1.15975	0.246151	0.43377	0.434596	0.467905	0.928813	0.352986	0.508536	-0.575531	0.467941	-1.22992	0.218726	0.408579	1.43649	0.4679	3.07009	0.00213997	0.00698373
group_1739		SPD_RS10310	NC_008533	1918151	1918348	197	-		hypothetical protein	SPD_1946	148.046	103.827	39.6135	27.8334	34.5831	34.729	131.32	83.7516	84.9625	74.0957	36.0946	29.6198	69.0396	-1.65672	-0.728331	0.629149	-1.15765	0.247009	0.43377	-1.60975	0.5614	-2.86739	0.00413869	0.0146416	0.0213113	0.558887	0.0381316	0.969583	0.980105	-1.10004	0.557763	-1.97224	0.0485823	0.0971783
group_508	msrAB, msrAB2, msrB	SPD_RS03095	NC_008533	594473	595585	1112	+	msrB	peptide-methionine (R)-S-oxide reductase MsrB	SPD_0573	106.764	123.753	360.123	139.167	240.948	313.664	556.91	533.917	671.371	117.398	138.94	183.735	290.557	1.64429	0.717468	0.621715	1.15401	0.248494	0.435448	0.259639	0.496448	0.522995	0.600978	0.722329	1.60332	0.496391	3.22996	0.00123807	0.00897149	-0.396363	0.497556	-0.79662	0.425672	0.553854
group_1668		SPD_RS03865	NC_008533	733965	734195	230	-		YkuJ family protein	SPD_0718	4334.61	3995.76	3579.62	4461.29	1336.27	1312.54	4889.5	5927.52	5814.1	12896.5	10670.2	9745.83	5746.98	1.59673	0.675116	0.585549	1.15296	0.248925	0.435692	-0.744722	0.439441	-1.6947	0.0901318	0.180746	0.481456	0.439453	1.09558	0.273262	0.471084	1.48368	0.439274	3.37757	0.000731294	0.00286353
group_1346	dut	SPD_RS00130	NC_008533	24776	25219	443	+		dUTP diphosphatase	SPD_0027	697.523	636.595	831.884	249.705	361.139	362.726	1108.07	871.017	484.786	427.253	251.179	167.537	537.451	-1.51824	-0.602404	0.523391	-1.15096	0.249748	0.436446	-1.15103	0.415425	-2.77074	0.00559293	0.018702	0.188939	0.415381	0.454857	0.649212	0.799725	-1.35784	0.41568	-3.26656	0.00108863	0.00400233
group_32	infB	SPD_RS02600	NC_008533	489444	492236	2792	+	infB	translation initiation factor IF-2	SPD_0482	16972.6	10716.2	9860.16	14938.6	23161.6	17566.8	24905.7	13132.3	10052.2	13766.4	13859.8	13045.7	15164.8	1.28205	0.358454	0.311566	1.15049	0.249941	0.436446	0.567904	0.369134	1.53847	0.123933	0.232664	0.356954	0.369194	0.966847	0.33362	0.534648	0.115098	0.369146	0.311796	0.755195	0.834017
group_920		SPD_RS08765	NC_008533	1658770	1659534	764	-		nuclear transport factor 2 family protein	SPD_1644	942.368	1714.72	3367.15	1054.49	2433.86	4889.08	1265.27	3389.85	8699.5	1051.77	2223.53	4641.05	2972.72	1.64135	0.714881	0.621948	1.14942	0.250382	0.436706	0.476664	0.763792	0.624077	0.532577	0.666277	1.14926	0.763848	1.50456	0.132437	0.302828	0.395063	0.763798	0.517234	0.604993	0.71795
group_939	pstB, pstB3_3	SPD_RS10140	NC_008533	1884575	1885327	752	+	pstB	phosphate ABC transporter ATP-binding protein PstB	SPD_1913	113.881	127.948	154.853	586.886	239.247	148.839	103.522	81.6578	79.9647	219.4	216.568	204.099	189.739	1.58723	0.66651	0.580815	1.14754	0.251157	0.437547	1.30342	0.480951	2.71008	0.00672675	0.0220308	-0.568571	0.492083	-1.15544	0.247911	0.444817	0.697851	0.481692	1.44875	0.147408	0.244053
group_744	truB	SPD_RS05735	NC_008533	1094258	1095136	878	-	truB	tRNA pseudouridine(55) synthase TruB	SPD_1070	1185.79	1530.14	932.718	1167.41	1145.21	1372.62	960.455	965.237	967.907	868.94	805.949	818.709	1060.09	-1.20944	-0.274337	0.239286	-1.14648	0.251597	0.437803	0.00745043	0.211728	0.0351886	0.971929	0.983347	-0.341659	0.21353	-1.60005	0.109587	0.263854	-0.556635	0.212135	-2.62396	0.00869143	0.0229932
group_916	deoD_1	SPD_RS00395	NC_008533	75312	76076	764	+		nucleoside phosphorylase	SPD_0074	1150.2	1199.78	1739.39	753.091	1756.94	1634.47	750.535	883.58	1134.5	439.763	241.29	268.892	996.036	-1.5596	-0.641174	0.559787	-1.14539	0.252048	0.438077	0.0217161	0.390509	0.0556099	0.955653	0.973831	-0.561197	0.391609	-1.43305	0.151843	0.325061	-2.10645	0.39189	-5.37512	7.65337e-08	8.20004e-07
group_158		SPD_RS04740	NC_008533	892132	893895	1763	+		glycerophosphodiester phosphodiesterase	SPD_0880	3413.59	2289.44	1897.85	3752.73	2495.66	2779.43	2554.5	3178.37	2737.13	3158.21	3189.18	3373.41	2901.62	1.1922	0.253623	0.221622	1.14439	0.252461	0.438284	0.246197	0.268388	0.917317	0.358976	0.512823	0.153964	0.268834	0.572711	0.56684	0.74	0.353113	0.26837	1.31577	0.188251	0.296314
group_2453	folC, fpgS_1	SPD_RS01015	NC_008533	185819	187069	1250	+		folylpolyglutamate synthase/dihydrofolate synthase family protein	SPD_0183	593.606	811.738	3734.47	2757.89	3270.66	3341.15	1207.76	1733.66	964.575	3595.08	3184.24	3811.23	2417.17	1.55058	0.632812	0.553547	1.14319	0.252958	0.438637	0.869565	0.574754	1.51293	0.130297	0.242474	-0.393066	0.57536	-0.683166	0.494502	0.686127	1.04625	0.57474	1.82038	0.068701	0.130116
group_333	nanW	SPD_RS07945	NC_008533	1510764	1512092	1328	-	nanW	ABC transporter substrate-binding protein	SPD_1495	714.605	1332.97	507.773	339.567	683.726	711.119	1202.96	2476.95	3623.4	662.05	1574.81	1151.01	1248.41	1.61829	0.694475	0.608351	1.14157	0.253633	0.439297	-0.561743	0.524255	-1.07151	0.283941	0.433352	1.51159	0.523952	2.88497	0.00391455	0.0222418	0.404197	0.5239	0.771517	0.440401	0.567527
group_2344		SPD_RS11585	NC_008533	741862	742254	392	+		hypothetical protein		4629.28	3454.6	1249.63	2446.95	3657.31	3996.04	1917.07	1262.56	1297.76	1420.33	2002.02	1462.01	2399.63	-1.43924	-0.525304	0.461838	-1.13742	0.255363	0.440759	0.112491	0.439467	0.255972	0.797973	0.870516	-1.06063	0.440147	-2.40971	0.0159651	0.0640313	-0.935614	0.439627	-2.1282	0.0333205	0.0720184
group_2404	valS	SPD_RS02660	NC_008533	499232	501883	2651	+		valine--tRNA ligase	SPD_0494	5997.28	5832.14	6629.86	7177.83	7444.45	9646.41	5994.69	6934.63	5780.78	6155.72	7096.8	8171.82	6905.2	1.16345	0.218415	0.191825	1.13862	0.254864	0.440759	0.395346	0.19483	2.02919	0.0424388	0.100091	0.0197946	0.195138	0.101439	0.919202	0.948935	0.215609	0.194849	1.10655	0.26849	0.391385
group_1639		SPD_RS05790	NC_008533	1112650	1112892	242	-		DUF6290 family protein	SPD_1082	498.231	283.164	136.847	1083.12	450.148	343.983	351.783	171.691	156.598	1006.55	563.67	322.115	447.324	1.61119	0.688127	0.604705	1.13795	0.25514	0.440759	1.02478	0.623331	1.64403	0.100169	0.199012	-0.435894	0.626598	-0.695652	0.486647	0.680308	1.036	0.623328	1.66204	0.0965044	0.174196
group_491	glgC	SPD_RS05395	NC_008533	1019718	1020860	1142	+		glucose-1-phosphate adenylyltransferase	SPD_1006	583.642	625.059	514.976	449.31	873.083	981.785	418.881	1237.43	1149.49	388.762	897.421	682.18	733.502	1.36663	0.450626	0.397369	1.13403	0.256784	0.4427	0.417844	0.476503	0.876896	0.380543	0.532476	0.699952	0.477123	1.46703	0.142368	0.317787	0.19107	0.476607	0.400896	0.688496	0.78476
group_832	nadK, ppnK	SPD_RS05285	NC_008533	995240	996058	818	+		NAD kinase	SPD_0983	1059.1	1447.28	1879.84	731.62	892.926	1229.85	996.879	1603.84	1649.27	890.111	1281.61	1089.91	1229.35	-1.26863	-0.343274	0.303716	-1.13025	0.258372	0.444924	-0.616835	0.330536	-1.86617	0.0620181	0.137208	-0.0440785	0.330997	-0.133169	0.89406	0.935209	-0.424317	0.33045	-1.28406	0.199122	0.308238
group_1076	phoB, rr06	SPD_RS10685	NC_008533	1999167	1999820	653	-	rr06	two-component system response regulator RR06	SPD_2020	4135.32	3885.64	1865.44	2229.85	3196.96	2563.89	3999.98	2910.37	2272.33	2299.85	2001.52	1824.39	2765.46	-1.27434	-0.349746	0.311616	-1.12236	0.261709	0.450151	-0.308744	0.346355	-0.891409	0.37271	0.526923	-0.107793	0.346629	-0.310976	0.755819	0.852842	-0.69242	0.346429	-1.99874	0.0456367	0.0936457
group_53		SPD_RS07800	NC_008533	1483518	1485929	2411	-		glycoside hydrolase family 95 protein	SPD_1467	896.816	1150.49	2355.2	798.42	1477.44	1289.94	1115.74	1143.21	1496.01	804.467	1091.24	1009.39	1219.03	-1.28822	-0.365378	0.326017	-1.12073	0.262401	0.450823	-0.29971	0.392309	-0.763962	0.44489	0.593187	-0.225555	0.392945	-0.574012	0.565959	0.739494	-0.595264	0.392419	-1.51691	0.12929	0.21988
group_375	impDH_2, spxR	SPD_RS05215	NC_008533	983147	984424	1277	+	spxR	CBS-HotDog domain-containing transcription factor SpxR	SPD_0969	8259.24	7716.75	4634.78	4734.06	5404.61	5704.93	7174.65	7407.83	6936.94	4032.92	4105.89	3321.12	5786.14	-1.26716	-0.341595	0.305126	-1.11952	0.262917	0.451092	-0.380679	0.242931	-1.56703	0.117109	0.22406	0.0609848	0.243072	0.250892	0.801897	0.885748	-0.848124	0.242998	-3.49026	0.000482555	0.00200788
group_1649	dltC	SPD_RS10590	NC_008533	1978475	1978714	239	-	dltC	D-alanine--poly(phosphoribitol) ligase subunit DltC	SPD_2003	854.11	3720.99	1706.98	1250.12	1421.88	1622.89	2144.25	2141.95	2037.43	1083.53	743.154	798.345	1627.14	-1.42434	-0.510297	0.45605	-1.11895	0.263162	0.451092	-0.549652	0.447032	-1.22956	0.218863	0.358277	0.00841738	0.447265	0.0188197	0.984985	0.988279	-1.26045	0.447253	-2.81819	0.00482946	0.013958
group_457	aspB, aspC	SPD_RS07295	NC_008533	1385018	1386205	1187	-		pyridoxal phosphate-dependent aminotransferase	SPD_1373	3479.07	3710.5	5625.12	3240.6	3769	4725.35	1976.5	3706.01	3844.97	3609.52	3079.42	3339.17	3675.44	-1.22771	-0.295976	0.265215	-1.11599	0.264428	0.452743	-0.125774	0.317672	-0.395926	0.69216	0.799261	-0.427195	0.318034	-1.34324	0.179195	0.357914	-0.352684	0.317703	-1.11011	0.266953	0.389524
group_1761		SPD_RS04975	NC_008533	936423	936611	188	+		hypothetical protein	SPD_0923	560.866	319.871	270.092	459.648	370.777	256.333	441.886	196.816	183.253	211.702	112.239	96.7271	290.017	-1.48433	-0.569816	0.511196	-1.11467	0.264991	0.45276	-0.0871807	0.49284	-0.176895	0.859591	0.914975	-0.484091	0.495606	-0.976765	0.328685	0.529	-1.46078	0.494809	-2.95221	0.00315508	0.00965707
group_364	hom	SPD_RS06390	NC_008533	1223248	1224534	1286	-		homoserine dehydrogenase	SPD_1195	7348.19	5655.94	4011.77	6746.01	6658.11	6013.64	6724.14	6524.25	5592.53	6118.19	7883.96	7631.26	6409	1.17242	0.229484	0.205899	1.11455	0.265045	0.45276	0.189254	0.246685	0.767191	0.442968	0.591149	0.145824	0.246898	0.590627	0.554771	0.732384	0.345268	0.246671	1.39971	0.1616	0.262054
group_229	hsdM	SPD_RS04180	NC_008533	794287	795780	1493	+		N-6 DNA methylase	SPD_0782	3255.58	2722.57	1004.74	2187.7	1978.04	1811.97	1898.86	1371.43	2628.84	1074.87	1393.85	1487.47	1901.33	-1.32491	-0.405892	0.364635	-1.11315	0.265646	0.453267	-0.226426	0.415047	-0.545542	0.585381	0.713072	-0.245265	0.415447	-0.590363	0.554947	0.732384	-0.821599	0.415185	-1.97888	0.0478298	0.0964311
group_756	ksgA, rsmA	SPD_RS09490	NC_008533	1777817	1778689	872	-	rsmA	16S rRNA (adenine(1518)-N(6)/adenine(1519)-N(6))- dimethyltransferase RsmA	SPD_1782	2045.59	2553.72	3878.52	2742.78	1784.72	1873.16	1292.11	1961.88	2020.78	2723.26	2876.69	2843.96	2383.1	-1.26263	-0.336435	0.30308	-1.11005	0.266976	0.455017	-0.40363	0.310543	-1.29976	0.193684	0.324611	-0.683456	0.311207	-2.19615	0.0280814	0.0991107	-0.00368269	0.310463	-0.0118619	0.990536	0.996643
group_1394	paaI	SPD_RS08705	NC_008533	1646149	1646553	404	-		PaaI family thioesterase	SPD_1632	701.794	422.649	1775.41	974.963	490.4	936.03	738.074	4551.9	691.362	1256.74	1744.9	2834.7	1426.58	1.63655	0.710659	0.644871	1.10202	0.270454	0.460419	-0.269564	0.732609	-0.36795	0.71291	0.814444	1.04648	0.732606	1.42844	0.153165	0.326346	1.01182	0.732388	1.38153	0.167115	0.268673
group_2483	purK	SPD_RS00305	NC_008533	57784	58875	1091	+	purK	5-(carboxyamino)imidazole ribonucleotide synthase	SPD_0060	372.961	449.917	334.914	286.286	618.528	614.649	1511.61	762.14	689.696	205.928	125.59	615.536	548.98	1.56141	0.642853	0.587549	1.09413	0.273899	0.464783	0.390814	0.578663	0.675374	0.499438	0.635957	1.35508	0.578861	2.34095	0.0192349	0.074205	-0.290417	0.579121	-0.501479	0.616034	0.728173
group_2408		SPD_RS11155	NC_008533	437409	437621	212	+		hypothetical protein	SPD_0433	207.833	98.5831	93.6319	104.176	105.45	66.7018	115.024	131.909	131.609	74.0957	39.5558	22.2148	99.2321	-1.53233	-0.615728	0.562818	-1.09401	0.273951	0.464783	-0.54413	0.51877	-1.04889	0.294231	0.444906	-0.0907387	0.522426	-0.173687	0.862111	0.915678	-1.58427	0.523591	-3.02578	0.00247996	0.00789797
group_1377	atpC	SPD_RS07105	NC_008533	1349497	1349916	419	-		F0F1 ATP synthase subunit epsilon	SPD_1334	29526.6	13588.7	8549.31	10797	7515.32	9516.86	20862.6	7992	12446.2	9983.67	12912	20613	13691.9	-1.37614	-0.460628	0.42083	-1.09457	0.273706	0.464783	-0.892748	0.498523	-1.79079	0.0733273	0.155135	-0.32306	0.498554	-0.647993	0.516989	0.703068	-0.248	0.498506	-0.497487	0.618846	0.728664
group_1296	aroK	SPD_RS06435	NC_008533	1233397	1233873	476	-		shikimate kinase	SPD_1204	592.183	1356.04	929.117	927.248	1899.81	1977.35	1662.1	1706.44	1735.9	676.484	664.537	755.304	1240.21	1.38987	0.474947	0.435244	1.09122	0.275177	0.466333	0.738774	0.365417	2.02173	0.0432043	0.101419	0.825805	0.365915	2.25682	0.0240194	0.0876621	-0.45791	0.365907	-1.25144	0.210775	0.322399
group_935		SPD_RS03175	NC_008533	613613	614368	755	+		SDR family oxidoreductase	SPD_0587	1258.39	1195.58	1980.68	1355.09	1684.94	1939.31	1272.94	2171.26	2470.58	1607.01	1951.09	1734.14	1718.42	1.21912	0.285843	0.262196	1.09019	0.275629	0.46657	0.170898	0.318131	0.537195	0.591133	0.715657	0.418102	0.318581	1.31239	0.189389	0.37135	0.258801	0.318107	0.813564	0.415894	0.545225
group_748	aguB	SPD_RS04370	NC_008533	832941	833816	875	+	aguB	N-carbamoylputrescine amidase	SPD_0815	3198.64	1465.11	2549.67	4438.23	3377.24	2934.33	2150.96	3969.83	1869.18	3337.19	4053.48	1951.67	2941.29	1.29807	0.376364	0.345838	1.08827	0.276478	0.466947	0.575933	0.418473	1.37627	0.168737	0.296072	0.14745	0.418815	0.352065	0.724789	0.834439	0.373484	0.418496	0.892444	0.372155	0.501107
group_1274	mreD	SPD_RS10815	NC_008533	2021616	2022110	494	-	mreD	rod shape-determining protein MreD	SPD_2044	2707.53	1760.86	842.687	3387.72	2871.54	2924.41	1425.35	1735.75	1392.72	2177.64	2252.7	3216.06	2224.58	1.34072	0.423013	0.388663	1.08838	0.276427	0.466947	0.787104	0.380842	2.06675	0.0387582	0.0936188	-0.225166	0.381595	-0.590066	0.555147	0.732384	0.522993	0.380881	1.37311	0.169717	0.272274
group_1691		SPD_RS08330	NC_008533	1585511	1585732	221	+		DUF4649 family protein	SPD_1566	3245.62	4039.81	4656.39	3622.31	2769.49	3154.28	5428.2	3408.69	5769.12	8086.05	6751.67	8960.91	4991.04	1.33877	0.420913	0.387352	1.08664	0.277195	0.467629	-0.322278	0.265666	-1.21309	0.225094	0.366603	0.291806	0.265826	1.09773	0.272321	0.4706	0.99571	0.26551	3.75018	0.000176705	0.000838791
group_1123	gmk	SPD_RS08235	NC_008533	1571422	1572048	626	-	gmk	guanylate kinase	SPD_1548	7980.23	6057.62	2250.77	6726.13	4414.17	4724.25	3212.06	3657.85	3725.02	3987.7	3903.17	2998.54	4469.79	-1.30907	-0.388541	0.357824	-1.08584	0.277548	0.467697	-0.0390812	0.406712	-0.0960904	0.923449	0.95587	-0.621555	0.406989	-1.5272	0.126711	0.294676	-0.581972	0.40676	-1.43075	0.152501	0.251376
group_1199	coaBC_2, coaC	SPD_RS05830	NC_008533	1120000	1120551	551	+	coaC	phosphopantothenoylcysteine decarboxylase	SPD_1089	1432.06	2447.8	1400.88	887.487	729.648	809.242	1526.95	2139.85	2270.67	868.94	993.344	1433.78	1411.72	-1.36062	-0.444263	0.409873	-1.0839	0.278408	0.468617	-1.12436	0.315148	-3.56771	0.000360116	0.0017946	0.166202	0.315155	0.527365	0.59794	0.763208	-0.681572	0.314921	-2.16427	0.0304439	0.0670082
group_1160		SPD_RS00510	NC_008533	95749	96342	593	-		DUF1700 domain-containing protein	SPD_0095	404.279	501.306	641.019	2236.21	632.702	454.785	649.888	1036.43	574.747	352.195	381.713	572.032	703.109	1.48647	0.571888	0.529558	1.07994	0.280171	0.469467	1.10546	0.553221	1.99823	0.0456917	0.106425	0.549407	0.554167	0.99141	0.321485	0.524161	-0.24126	0.55378	-0.43566	0.663083	0.765685
group_102		SPD_RS10380	NC_008533	1928906	1930936	2030	-		BglG family transcription antiterminator	SPD_1961	565.136	382.796	1001.14	623.467	505.141	418.402	330.695	345.475	383.164	558.123	683.82	617.85	534.601	-1.30085	-0.379452	0.351325	-1.08006	0.280116	0.469467	-0.322916	0.351947	-0.917514	0.358873	0.512823	-0.869249	0.355087	-2.44799	0.0143655	0.0588749	-0.0563139	0.351743	-0.160099	0.872803	0.919797
group_388	dltD	SPD_RS10585	NC_008533	1977214	1978482	1268	-	dltD	D-alanyl-lipoteichoic acid biosynthesis protein DltD	SPD_2002	4017.16	15112.6	9247.95	4276.79	4082.51	4728.66	13825.9	9078.68	8377.97	5979.62	4863.88	5593.51	7432.11	-1.40022	-0.485654	0.449234	-1.08107	0.279665	0.469467	-1.11662	0.417477	-2.67469	0.00747986	0.0240253	0.140598	0.417481	0.336778	0.736284	0.841147	-0.787949	0.417452	-1.88752	0.0590906	0.113782
group_758	hslO	SPD_RS10660	NC_008533	1992976	1993848	872	+	hslO	Hsp33 family molecular chaperone HslO	SPD_2015	4199.37	2100.66	1634.96	2571.01	3530.32	3005.44	3214.93	3984.48	4204.81	2236.34	3693.03	3535.4	3159.23	1.25789	0.331009	0.306207	1.081	0.279698	0.469467	0.197397	0.371256	0.531701	0.594933	0.71794	0.521735	0.371447	1.4046	0.160139	0.333161	0.253185	0.37125	0.681981	0.495251	0.620097
group_85	pfbA	SPD_RS08620	NC_008533	1630598	1632757	2159	-	pfbA	multi-ligand-binding adhesin PfbA	SPD_1617	930.98	555.841	86.4295	1110.15	644.607	471.323	2346.5	548.573	484.786	993.075	503.842	485.487	763.466	1.60352	0.68124	0.63242	1.0772	0.281393	0.470986	0.496707	0.773092	0.642494	0.520552	0.654508	1.10032	0.773332	1.42283	0.154785	0.327886	0.329216	0.773141	0.425817	0.670241	0.771569
group_1015	saeR	SPD_RS00435	NC_008533	83838	84536	698	+		response regulator transcription factor	SPD_0081	1033.47	1120.07	2675.71	1281.13	1276.17	1171.42	1210.63	1193.46	1947.47	636.068	968.127	1341.68	1321.29	-1.31135	-0.391057	0.364149	-1.07389	0.282871	0.472929	-0.369615	0.426988	-0.865635	0.386691	0.537568	-0.146842	0.427451	-0.343531	0.731199	0.837853	-0.708917	0.4271	-1.65984	0.0969465	0.174574
group_312	asnC, asnS	SPD_RS07290	NC_008533	1383298	1384644	1346	-	asnS	asparagine--tRNA ligase	SPD_1371	12324.8	8661.68	7479.75	9011.65	7041.92	9357.55	7182.32	7860.09	8121.42	8030.24	8840.71	8809.1	8560.1	-1.15046	-0.202215	0.188743	-1.07138	0.283999	0.473755	-0.164387	0.228167	-0.720468	0.471237	0.618963	-0.298048	0.228362	-1.30516	0.19184	0.374687	-0.149134	0.228166	-0.653619	0.513357	0.635817
group_44	secA	SPD_RS08035	NC_008533	1533923	1536436	2513	-	secA	preprotein translocase subunit SecA	SPD_1512	19140.6	22224.2	8326.04	32155.5	27717	27503.2	17131	11222.7	11318.3	24702.7	24358.9	22942.4	20728.5	1.33512	0.416969	0.38904	1.07179	0.283815	0.473755	0.81385	0.350347	2.32299	0.0201799	0.0549362	-0.325141	0.350443	-0.927801	0.353511	0.555835	0.534698	0.350351	1.52618	0.126966	0.217407
group_841	glnH_2	SPD_RS06555	NC_008533	1258147	1258962	815	-		ABC transporter substrate-binding protein	SPD_1226	1289.71	882.004	428.546	1604.79	875.917	676.941	2174.92	992.457	719.683	1373.18	1216.34	994.576	1102.42	1.35959	0.44317	0.416034	1.06522	0.286774	0.476786	0.276783	0.519364	0.532927	0.594084	0.717493	0.578017	0.519769	1.11207	0.26611	0.464037	0.459679	0.519317	0.885161	0.37607	0.505017
group_1348	dtd	SPD_RS07750	NC_008533	1469994	1470437	443	-	dtd	D-aminoacyl-tRNA deacylase	SPD_1457	835.604	790.762	957.927	1068.01	1200.21	1220.48	542.532	628.137	812.975	1352.97	1515.97	1765.15	1057.56	1.30565	0.384764	0.361072	1.06562	0.286596	0.476786	0.437494	0.216587	2.01994	0.0433893	0.101694	-0.379568	0.219482	-1.72938	0.0837411	0.216572	0.847445	0.216371	3.91663	8.97963e-05	0.000472612
group_2543	rsgA	SPD_RS09485	NC_008533	1776937	1777815	878	-	rsgA	ribosome small subunit-dependent GTPase A	SPD_1781	602.148	1101.19	2160.74	963.829	1520.52	1794.33	1258.56	2326.2	2112.4	1482.88	1714.25	2099.76	1594.73	1.32059	0.401178	0.376244	1.06627	0.286301	0.476786	0.150962	0.459127	0.328803	0.742305	0.835929	0.563304	0.459415	1.22613	0.220148	0.410376	0.45891	0.459063	0.999668	0.317471	0.445618
group_2283	potC, ydcV	SPD_RS06520	NC_008533	1251386	1252159	773	-		ABC transporter permease	SPD_1219	2098.26	1599.35	1800.61	1790.08	1580.62	1594.23	909.652	1423.78	1234.46	1676.29	1953.07	1611.5	1605.99	-1.19694	-0.259346	0.243677	-1.0643	0.287191	0.476948	-0.14727	0.221607	-0.664555	0.506335	0.640931	-0.62665	0.223067	-2.80925	0.00496568	0.0262272	-0.0689519	0.221577	-0.311188	0.755658	0.834017
group_1115	eda, kdgA	SPD_RS01590	NC_008533	289533	290162	629	-		bifunctional 4-hydroxy-2-oxoglutarate aldolase/2-dehydro-3-deoxy-phosphogluconate aldolase	SPD_0289	39.8585	22.0239	460.957	238.572	123.592	122.379	34.5073	100.502	99.9559	22.1325	29.1724	38.8759	111.044	-1.9208	-0.941707	0.887757	-1.06077	0.288794	0.479077	-0.0926178	0.922517	-0.100397	NA	NA	-1.14137	0.928568	-1.22917	NA	NA	-2.51445	0.92896	-2.70673	NA	NA
group_1289		SPD_RS04695	NC_008533	885535	886017	482	-		aminoacyl-tRNA deacylase	SPD_0871	1114.61	1148.39	799.473	822.277	559.567	523.141	1194.34	933.831	1126.17	765.014	692.226	783.073	871.842	-1.24514	-0.316312	0.298461	-1.05981	0.289231	0.479269	-0.69116	0.254156	-2.71943	0.00653939	0.0215584	0.0838226	0.254756	0.329031	0.742132	0.845302	-0.456226	0.253951	-1.79651	0.0724135	0.136116
group_2535	desK	SPD_RS09580	NC_008533	1792896	1793993	1097	-		sensor histidine kinase	SPD_1799	855.534	1063.44	1746.6	1095.84	1175.26	1379.24	1211.59	1532.65	1752.56	1275.99	1770.12	2991.13	1487.5	1.29266	0.370339	0.350141	1.05769	0.290199	0.48034	-0.00217425	0.377641	-0.00575745	0.995406	0.996735	0.298146	0.378122	0.788489	0.430411	0.631555	0.724025	0.377451	1.9182	0.0550862	0.108723
group_1381	rplP	SPD_RS01105	NC_008533	199908	200321	413	+	rplP	50S ribosomal protein L16	SPD_0200	28888.8	20837.7	7033.2	10432.7	15340.7	12646.3	30629.1	12110.5	9170.96	11210.6	12751.8	8084.81	14928.1	-1.39158	-0.476722	0.451351	-1.05621	0.290871	0.48092	-0.563179	0.540194	-1.04255	0.297158	0.447976	-0.12892	0.540221	-0.238644	0.811382	0.888559	-0.824846	0.540201	-1.52692	0.12678	0.217337
group_1512	licA	SPD_RS01265	NC_008533	220444	220764	320	+		PTS lactose/cellobiose transporter subunit IIA	SPD_0232	86.8345	131.095	633.816	167.795	108.852	57.8817	1824.1	519.26	153.266	1292.34	392.591	379.04	478.906	1.923	0.94336	0.89505	1.05398	0.291894	0.482078	-1.34078	0.899002	-1.49141	0.135853	0.248511	1.5609	0.897521	1.73913	0.0820126	0.214693	1.28483	0.897151	1.43212	0.152108	0.251003
group_702	glyQ	SPD_RS06960	NC_008533	1324162	1325079	917	-	glyQ	glycine--tRNA ligase subunit alpha	SPD_1305	3820.72	4771.84	2398.42	1889.49	1948.56	2795.41	2009.09	2070.76	2094.08	3601.82	4497.49	4368.92	3022.22	-1.30494	-0.383983	0.365365	-1.05096	0.293279	0.483829	-0.730261	0.286002	-2.55334	0.0106696	0.0323975	-0.834048	0.286578	-2.91037	0.00360998	0.0209883	0.18015	0.285839	0.630249	0.528532	0.648631
group_739	pstA	SPD_RS06575	NC_008533	1261369	1262253	884	-	pstA	phosphate ABC transporter permease PstA	SPD_1230	4706.15	6251.64	7929.9	5206.43	7461.46	6669.08	3547.55	5073.25	4496.35	4535.23	5039.9	4897.91	5484.57	-1.20684	-0.271231	0.258424	-1.04956	0.293922	0.484354	0.0348943	0.256743	0.135911	0.891891	0.936605	-0.525549	0.257095	-2.04418	0.0409355	0.128728	-0.383109	0.256789	-1.49192	0.135719	0.228997
group_2395	thiM_2	SPD_RS03400	NC_008533	650946	651749	803	+		hydroxyethylthiazole kinase	SPD_0630	61.2112	34.609	601.405	159.843	156.475	138.916	51.761	144.472	103.288	127.983	128.556	232.33	161.737	-1.66337	-0.734105	0.699938	-1.04882	0.294263	0.484382	-0.600077	0.851774	-0.704503	0.48112	0.62429	-1.2088	0.85647	-1.41137	0.158135	0.331752	-0.496508	0.851659	-0.582989	0.559901	0.680042
group_2302	gyrA	SPD_RS05765	NC_008533	1102995	1105463	2468	-	gyrA	DNA gyrase subunit A	SPD_1077	13937.7	16522.1	9363.19	10982.2	11419.2	11290.2	11126.7	10439.6	10700.3	14231.2	12696.4	10751.5	11955	-1.15322	-0.205673	0.196611	-1.04609	0.295518	0.485837	-0.241885	0.231592	-1.04444	0.296281	0.447554	-0.3042	0.231726	-1.31276	0.189265	0.37135	-0.0805865	0.231583	-0.34798	0.727855	0.812532
group_751	pstS, pstS2	SPD_RS10125	NC_008533	1881909	1882784	875	+		substrate-binding domain-containing protein	SPD_1910	129.54	216.044	244.883	739.572	302.177	170.889	123.651	129.815	144.936	352.195	317.929	350.809	268.537	1.49164	0.5769	0.5518	1.04549	0.295798	0.485837	1.04327	0.499929	2.08683	0.0369037	0.0901556	-0.562028	0.50696	-1.10862	0.267592	0.46457	0.796227	0.500137	1.59202	0.111381	0.195633
group_1835		SPD_RS11270	NC_008533	256123	256275	152	+		hypothetical protein	SPD_0257	325.985	525.427	846.289	147.119	602.654	412.89	611.547	475.29	533.098	303.119	332.268	267.504	448.599	-1.37873	-0.463343	0.443691	-1.04429	0.29635	0.48621	-0.539881	0.495458	-1.08966	0.275862	0.424409	-0.0616522	0.496341	-0.124213	0.901146	0.938694	-0.905757	0.495793	-1.82689	0.067717	0.128414
group_1262		SPD_RS04505	NC_008533	854442	854942	500	+		GNAT family N-acetyltransferase	SPD_0839	1984.38	2100.66	1663.77	2252.91	2246.77	2341.18	2136.58	2246.64	2239.01	2001.55	2102.39	1717.95	2086.15	1.11542	0.157591	0.15133	1.04138	0.297701	0.487354	0.246421	0.153769	1.60254	0.109036	0.212683	0.199131	0.154737	1.2869	0.198128	0.381994	0.0134174	0.15388	0.0871942	0.930517	0.958117
group_1297		SPD_RS07595	NC_008533	1446508	1446984	476	-		SAG1386/EF1546 family surface-associated protein	SPD_1429	1849.15	2183.51	3039.44	851.701	1729.16	2087.6	1866.27	3121.84	2842.08	950.734	915.716	1054.28	1874.29	-1.3761	-0.460588	0.442125	-1.04176	0.297523	0.487354	-0.597453	0.365366	-1.63522	0.102004	0.201854	0.147752	0.365549	0.404191	0.686072	0.815013	-1.27435	0.3656	-3.48564	0.000490966	0.00202878
group_2177	rsuA-2, rsuA_2	SPD_RS03200	NC_008533	616399	617124	725	-		16S rRNA pseudouridine(516) synthase	SPD_0592	71.1758	65.0229	72.0246	131.214	81.072	57.8817	73.8074	77.4703	71.6351	139.531	81.5838	108.297	85.893	1.32289	0.403695	0.388092	1.0402	0.298245	0.487711	0.375801	0.414761	0.906065	0.364901	0.519309	0.102453	0.426125	0.240431	0.809996	0.888559	0.662084	0.413685	1.60046	0.109498	0.193004
group_139	ettA	SPD_RS07365	NC_008533	1405605	1407476	1871	-		ABC-F family ATP-binding cassette domain-containing protein	SPD_1385	4018.59	3897.18	4814.84	5522.93	5542.94	6233.04	6580.36	4903.66	3428.49	4588.16	3970.41	4342.54	4820.26	1.18183	0.241024	0.232208	1.03797	0.299285	0.488876	0.443198	0.251799	1.76012	0.078387	0.16308	0.229517	0.252082	0.910484	0.362567	0.564161	0.0199149	0.251852	0.079074	0.936974	0.961487
group_2299	pheT	SPD_RS02720	NC_008533	514750	517152	2402	+	pheT	phenylalanine--tRNA ligase subunit beta	SPD_0506	5074.84	4616.63	2113.92	5131.68	3635.2	4752.92	4385.31	4782.22	3705.03	5252.13	6322.99	5419.95	4599.4	1.22388	0.291464	0.282108	1.03316	0.301527	0.491463	0.1939	0.327372	0.592294	0.553654	0.686348	0.12312	0.32761	0.375814	0.707055	0.827367	0.524023	0.327341	1.60085	0.109411	0.193004
group_794	pheA	SPD_RS06430	NC_008533	1232552	1233400	848	-	pheA	prephenate dehydratase	SPD_1203	885.427	1784.98	1336.06	969.396	1570.98	1650.46	2608.18	2208.95	2360.63	1122.98	1408.68	1523.57	1619.19	1.28239	0.358834	0.34716	1.03363	0.30131	0.491463	0.0646277	0.317019	0.20386	0.838463	0.900927	0.840844	0.317238	2.65051	0.00803693	0.0369797	0.0172365	0.317037	0.0543674	0.956642	0.972857
group_2355		SPD_RS09530	NC_008533	1784673	1785362	689	-		DUF1542 domain-containing protein	SPD_1789	132.387	65.0229	270.092	225.053	257.389	175.85	169.661	94.2206	38.3164	797.731	337.213	211.504	231.203	1.65832	0.729726	0.707534	1.03137	0.30237	0.492298	0.510695	0.67237	0.759545	0.447527	0.594588	-0.605106	0.678821	-0.891408	0.37271	0.573401	1.54184	0.671606	2.29575	0.0216903	0.0502867
group_2103	udk_1	SPD_RS01060	NC_008533	194667	195284	617	+		phosphoribulokinase	SPD_0191	377.232	242.263	803.074	349.11	1187.73	1684.08	377.664	299.412	411.485	779.448	624.487	614.61	645.883	1.48913	0.57447	0.557981	1.02955	0.303221	0.493147	1.18695	0.556368	2.1334	0.032892	0.0818209	-0.37782	0.558689	-0.676262	0.498874	0.687786	0.512217	0.55659	0.920277	0.357428	0.486076
group_887	axe1-6A, estA	SPD_RS02865	NC_008533	546959	547738	779	+		alpha/beta hydrolase family protein	SPD_0534	1073.33	1116.93	997.54	969.396	1924.18	1994.44	1287.32	1245.81	1167.82	1341.42	930.055	931.171	1248.28	1.2326	0.301708	0.293817	1.02686	0.304488	0.494668	0.616107	0.304188	2.02541	0.0428249	0.100685	0.214475	0.305191	0.702757	0.482207	0.677205	0.00484862	0.304425	0.0159272	0.987292	0.996643
group_778	aptA	SPD_RS10365	NC_008533	1926398	1927255	857	-		transketolase	SPD_1958	253.386	200.313	313.307	358.653	338.461	321.933	168.703	299.412	349.846	331.025	313.974	296.66	295.473	1.21818	0.284722	0.277538	1.02589	0.304946	0.494874	0.423817	0.314825	1.3462	0.178238	0.30766	0.0991813	0.319073	0.310842	0.755921	0.852842	0.309549	0.314996	0.982709	0.325751	0.453514
group_64	glgX_2, pulA	SPD_RS05375	NC_008533	1013088	1015367	2279	+	pulA	type I pullulanase	SPD_1002	15102.1	10627.1	6676.68	9663.74	9657.2	10506.4	8326.81	8481.95	9439.17	8646.1	8791.76	9341.8	9605.06	-1.17384	-0.231239	0.227509	-1.0164	0.30944	0.501078	-0.120269	0.278127	-0.432426	0.665432	0.775562	-0.304726	0.278271	-1.09507	0.273486	0.471084	-0.275756	0.278136	-0.991441	0.32147	0.448981
group_193	ybiT_2	SPD_RS10880	NC_008533	2033910	2035532	1622	+		ATP-binding cassette domain-containing protein	SPD_2057	10730.5	8591.41	3388.76	12557.6	6806.64	6806.89	9065.85	7202.64	8812.78	12232.5	12161.9	11560	9159.79	1.27948	0.355558	0.349802	1.01646	0.309413	0.501078	0.203902	0.408353	0.499327	0.617549	0.735178	0.142639	0.408451	0.34922	0.726925	0.834913	0.66214	0.408336	1.62155	0.104899	0.185991
group_950	artM_2	SPD_RS05880	NC_008533	1129355	1130095	740	+		amino acid ABC transporter ATP-binding protein	SPD_1099	10367.5	9203.89	3871.32	12587	4545.13	2469.62	3263.82	6888.57	2280.66	8455.57	5405.3	2271	5967.45	-1.46035	-0.546317	0.539434	-1.01276	0.311175	0.503342	-0.258423	0.666888	-0.387505	0.698382	0.803354	-0.915334	0.667035	-1.37224	0.169988	0.345972	-0.539524	0.666899	-0.809004	0.418513	0.546837
group_556	ddl	SPD_RS07885	NC_008533	1499922	1500965	1043	-		D-alanine--D-alanine ligase	SPD_1484	3876.24	5227	3957.75	5860.91	3793.94	4914.99	4200.31	4057.77	3551.77	8024.47	6663.66	7429.47	5129.86	1.23763	0.307578	0.303968	1.01188	0.311597	0.503479	0.15677	0.224841	0.69725	0.485647	0.626826	-0.145981	0.225254	-0.648074	0.516937	0.703068	0.759035	0.224772	3.3769	0.000733065	0.00286353
group_1091	plsY	SPD_RS04005	NC_008533	756642	757283	641	-	plsY	glycerol-3-phosphate 1-O-acyltransferase PlsY	SPD_0745	4886.93	4385.9	4980.5	2038.2	3030.28	2065.55	2971.47	9648.19	2882.06	3907.83	2462.84	1433.32	3724.42	-1.40518	-0.49075	0.48604	-1.00969	0.312643	0.504623	-0.998401	0.504361	-1.97954	0.0477554	0.110545	0.120863	0.504386	0.239625	0.810621	0.888559	-0.869192	0.504345	-1.72341	0.0848152	0.155719
group_634		SPD_RS04905	NC_008533	923743	924717	974	+		DUF1002 domain-containing protein	SPD_0913	1487.57	37841.2	28795.4	1356.68	5649.53	2642.71	33624.5	17470.6	7609.98	25447.5	11716.9	8464.77	15175.6	-1.79302	-0.842391	0.836009	-1.00763	0.31363	0.505669	-2.81967	0.874148	-3.22562	0.00125698	0.00529627	-0.214638	0.874101	-0.245553	0.806029	0.887409	-0.578209	0.874086	-0.661501	0.508291	0.633253
group_910	accA	SPD_RS02105	NC_008533	393076	393843	767	+		acetyl-CoA carboxylase carboxyl transferase subunit alpha	SPD_0390	8501.24	17642.2	6320.15	7543.64	28565.7	18221.7	8831.96	25713.8	15376.6	11635.9	10131.7	8920.18	13950.4	1.38532	0.470221	0.467013	1.00687	0.313997	0.505715	0.742735	0.544333	1.36449	0.172414	0.299677	0.620552	0.544371	1.13994	0.25431	0.453585	-0.0814075	0.544351	-0.14955	0.88112	0.926195
group_195	msbA	SPD_RS00785	NC_008533	144765	146381	1616	+		ABC transporter ATP-binding protein	SPD_0140	626.347	342.943	471.761	164.614	141.734	131.75	346.991	345.475	1116.17	181.871	160.695	184.661	351.251	-1.56202	-0.643412	0.641873	-1.0024	0.316152	0.508637	-1.71798	0.472783	-3.63375	0.000279329	0.00144481	0.327624	0.47149	0.694869	0.487137	0.680359	-1.45043	0.472243	-3.07136	0.00213083	0.00697869
group_1695	infA	SPD_RS01180	NC_008533	207825	208043	218	+	infA	translation initiation factor IF-1	SPD_0215	37511.1	16292.4	2409.22	57184	24110.1	25507.7	23969.2	12144	9424.18	46204	37629.9	25023.2	26450.7	1.54875	0.631106	0.631352	0.999611	0.317499	0.510254	0.92584	0.726219	1.27488	0.202353	0.336134	-0.303927	0.72626	-0.418482	0.675594	0.811362	0.953338	0.726219	1.31274	0.18927	0.297282
group_649	yclN, piuB	SPD_RS08795	NC_008533	1663570	1664529	959	+	piuB	ABC transporter permease	SPD_1649	46.9761	52.4378	525.779	720.486	444.479	846.727	174.454	87.9392	203.244	131.833	138.445	500.296	322.758	1.74735	0.805165	0.807933	0.996574	0.318971	0.512069	1.70196	0.850335	2.00152	0.0453364	0.105926	-0.40755	0.854061	-0.477191	0.633226	0.791533	0.318506	0.850962	0.37429	0.708189	0.798109
group_335		SPD_RS05175	NC_008533	975439	976764	1325	+		glycosyltransferase family 4 protein	SPD_0961	6049.95	6580.95	5657.53	2145.55	3134.03	3861.54	7475.63	7359.67	5975.7	4317.76	4369.43	4342.07	5105.82	-1.27684	-0.352577	0.356133	-0.990016	0.322166	0.516642	-1.00057	0.236305	-4.23423	2.29338e-05	0.000162268	0.186102	0.236331	0.787466	0.431009	0.631555	-0.489532	0.236214	-2.07241	0.0382276	0.0809906
group_937		SPD_RS06540	NC_008533	1255221	1255973	752	-		YhfC family glutamic-type intramembrane protease	SPD_1223	829.91	1011	2221.96	1399.62	786.341	808.691	591.418	1105.52	1107.84	1151.85	1330.56	1238.94	1131.97	-1.27683	-0.352566	0.356691	-0.988433	0.322941	0.517329	-0.436497	0.430035	-1.01503	0.310093	0.463293	-0.531955	0.430876	-1.23459	0.216983	0.406843	-0.122619	0.429936	-0.285204	0.775488	0.849733
group_761	thrB	SPD_RS06385	NC_008533	1222377	1223246	869	-	thrB	homoserine kinase	SPD_1194	4801.52	3933.89	1959.07	2562.26	2658.93	2329.6	3636.69	3092.53	2698.81	2901.28	3488.82	3330.84	3116.19	-1.20308	-0.266727	0.270369	-0.986531	0.323873	0.518266	-0.504087	0.315102	-1.59976	0.109653	0.213075	-0.183492	0.315374	-0.581825	0.560685	0.736451	-0.139503	0.315041	-0.442809	0.657904	0.761463
group_2277	proA	SPD_RS04420	NC_008533	841615	842877	1262	+		glutamate-5-semialdehyde dehydrogenase	SPD_0823	2076.91	2515.97	1314.45	1467.22	2522.87	2279.44	1224.05	1333.74	1289.43	1430.91	1578.28	1244.03	1689.77	-1.23444	-0.303855	0.308411	-0.985227	0.324513	0.518734	0.0829972	0.298606	0.277949	0.781052	0.864633	-0.622075	0.299672	-2.07585	0.0379077	0.122811	-0.477097	0.298775	-1.59684	0.110301	0.194191
group_1596		SPD_RS04305	NC_008533	819906	820178	272	+		PspC domain-containing protein	SPD_0803	1698.26	12004.1	4591.57	694.243	859.476	547.947	14016.7	6982.79	2748.79	2032.34	1138.22	1213.95	4044.03	-1.81549	-0.86036	0.879025	-0.978766	0.327696	0.523262	-3.12198	0.665803	-4.68904	2.7449e-06	2.54157e-05	0.376355	0.665432	0.565581	0.571679	0.744847	-2.06129	0.665557	-3.09709	0.00195431	0.00654346
group_1053	sdaAB, sdhB	SPD_RS00550	NC_008533	102998	103669	671	-	sdaAB	L-serine ammonia-lyase, iron-sulfur-dependent subunit beta	SPD_0103	698.947	619.815	1062.36	496.229	281.768	328.548	885.689	613.481	1069.53	346.421	535.486	777.519	642.983	-1.3379	-0.419973	0.431237	-0.973879	0.330117	0.526564	-1.10218	0.397496	-2.7728	0.00555767	0.0186917	0.11444	0.397587	0.287836	0.773473	0.865182	-0.515189	0.396994	-1.29773	0.194382	0.30309
group_1385	hit	SPD_RS02495	NC_008533	473922	474332	410	-		HIT family protein	SPD_0463	1639.89	2102.76	1242.42	1336	888.957	974.618	2354.17	1375.62	2104.07	358.931	495.436	738.18	1300.92	-1.4087	-0.494362	0.510839	-0.967746	0.333171	0.53087	-0.642044	0.3574	-1.79643	0.0724266	0.154099	0.225553	0.357604	0.630734	0.528215	0.713675	-1.6467	0.357986	-4.59989	4.22706e-06	3.17029e-05
group_452		SPD_RS08920	NC_008533	1687192	1688385	1193	-		O-antigen ligase	SPD_1672	8814.42	5288.88	6881.95	5350.37	2530.24	3768.93	3953.97	12596.2	3908.28	4525.61	4873.76	6045.21	5711.49	-1.32414	-0.40506	0.418882	-0.967003	0.333543	0.530894	-0.849143	0.478344	-1.77517	0.0758696	0.159613	-0.0369325	0.478392	-0.0772014	0.938463	0.96154	-0.442214	0.478315	-0.924524	0.355214	0.485381
group_2286	blpT	SPD_RS02510	NC_008533	476345	476674	329	-		hypothetical protein	SPD_0466	37.0114	72.3642	176.46	4.77143	0.566937	1.10251	17.2537	27.2193	31.6527	297.345	502.358	1409.25	214.78	2.68173	1.42316	1.47376	0.965667	0.334211	0.531392	-5.54229	0.883386	-6.27391	3.52088e-10	6.68521e-09	-1.89626	0.778467	-2.43589	0.0148552	0.0603872	2.97424	0.750873	3.96104	7.4623e-05	0.000402642
group_2231	pepA_1	SPD_RS02930	NC_008533	559743	560780	1037	+		M42 family metallopeptidase	SPD_0547	1759.47	2691.11	2502.85	4202.84	3101.71	3673.01	5914.18	3626.45	6037.34	1176.87	1007.68	1163.96	3071.46	1.43342	0.519461	0.539399	0.963035	0.33553	0.532922	0.659105	0.273004	2.41427	0.0157668	0.0450769	1.16453	0.273167	4.26307	2.01635e-05	0.00027248	-1.05397	0.27351	-3.85349	0.000116446	0.000602308
group_1177		SPD_RS00865	NC_008533	159559	160128	569	-		MptD family putative ECF transporter S component	SPD_0155	506.772	232.824	374.528	543.148	375.879	415.095	161.034	263.818	151.6	175.135	165.64	160.595	293.839	-1.38388	-0.468715	0.488198	-0.960093	0.337008	0.534701	0.261617	0.358571	0.729611	0.465628	0.614826	-0.955426	0.365023	-2.61744	0.00885913	0.0396678	-1.15044	0.360863	-3.18802	0.00143251	0.00502046
group_549	tmpC	SPD_RS03980	NC_008533	750426	751478	1052	+		BMP family protein	SPD_0739	12596.7	11615	10864.9	14417.7	6319.65	11820	6236.24	14543.5	15981.3	21795.7	25148.6	22461	14483.3	1.31827	0.398649	0.416716	0.956645	0.338747	0.536319	-0.107612	0.389634	-0.276186	0.782405	0.864854	0.0674585	0.389696	0.173105	0.862569	0.915678	0.984486	0.389607	2.52687	0.0115083	0.0294065
group_1400	dgkA	SPD_RS04605	NC_008533	870966	871361	395	+		diacylglycerol kinase	SPD_0856	158.01	282.116	684.233	788.082	593.016	691.825	277.976	366.413	424.813	387.8	433.136	524.825	467.687	1.34203	0.424413	0.443348	0.957291	0.338421	0.536319	0.89757	0.468311	1.91661	0.0552874	0.125085	-0.058852	0.470884	-0.124982	0.900538	0.938694	0.274939	0.468682	0.586622	0.557458	0.678172
group_1224		SPD_RS00885	NC_008533	163875	164408	533	+		hypothetical protein	SPD_0159	6300.49	6849.43	17930.5	11941.3	8696.24	8607.29	2772.09	3128.12	2863.74	7229.62	10152	10862.1	8111.08	-1.40697	-0.492587	0.517016	-0.95275	0.340717	0.538867	-0.0871521	0.39931	-0.218257	0.827229	0.892693	-1.82575	0.399721	-4.56757	4.9341e-06	8.22351e-05	-0.13733	0.399313	-0.343916	0.730909	0.81393
group_2473	tdk	SPD_RS04860	NC_008533	916740	917339	599	+		thymidine kinase	SPD_0904	1506.08	1496.58	950.724	1681.93	975.698	1041.32	2541.08	1528.47	1392.72	2072.75	1891.26	1527.73	1550.53	1.23356	0.302822	0.31808	0.952032	0.341081	0.538872	-0.099132	0.344103	-0.288088	0.773279	0.859199	0.464728	0.344451	1.34919	0.177277	0.356455	0.471203	0.343934	1.37004	0.170674	0.273225
group_466	mutY	SPD_RS05810	NC_008533	1115895	1117070	1175	-	mutY	A/G-specific adenine glycosylase	SPD_1086	2831.37	2682.72	3262.71	3584.14	4203.84	4148.74	3507.29	3852.57	4659.61	1539.65	3160.51	3256.32	3390.79	1.21232	0.277769	0.292417	0.949908	0.342159	0.540003	0.444402	0.298114	1.49071	0.136037	0.248545	0.45419	0.298384	1.52217	0.127967	0.29622	-0.14027	0.298208	-0.470376	0.638086	0.745393
group_2270	fucI	SPD_RS10510	NC_008533	1959133	1960899	1766	-		L-fucose isomerase	SPD_1986	86.8345	103.827	255.687	65.2096	93.5446	100.88	246.344	454.353	779.656	98.1527	101.362	235.57	218.452	1.63017	0.705021	0.743446	0.948316	0.342969	0.54071	-0.758458	0.582659	-1.30172	0.193013	0.324209	1.75026	0.580171	3.0168	0.00255456	0.0159906	-0.0126274	0.580893	-0.0217378	0.982657	0.993922
group_1399		SPD_RS02640	NC_008533	496456	496851	395	+		helix-hairpin-helix domain-containing protein	SPD_0490	2857	1396.94	367.325	2503.41	1102.13	1172.52	1925.7	1463.56	1179.48	2959.98	3624.3	4017.18	2047.46	1.43759	0.523654	0.555894	0.942004	0.346191	0.544481	0.0459701	0.590383	0.0778648	0.937936	0.964293	-0.0182384	0.590754	-0.0308731	0.975371	0.984028	1.19594	0.590254	2.02615	0.0427496	0.0886921
group_23	carB	SPD_RS06035	NC_008533	1162281	1165457	3176	-	carB	carbamoyl-phosphate synthase large subunit	SPD_1131	8896.98	4996.28	10321.1	12428.8	9559.69	9261.63	4392.02	7183.8	9875.65	11292.4	12152	15221.8	9631.84	1.25812	0.33127	0.352124	0.940777	0.346819	0.544481	0.368447	0.362508	1.01638	0.309448	0.463293	-0.174511	0.36266	-0.481198	0.630376	0.788627	0.675706	0.362497	1.86403	0.0623176	0.11923
group_883	gatD	SPD_RS07535	NC_008533	1437267	1438049	782	+	gatD	lipid II isoglutaminyl synthase subunit GatD	SPD_1417	2247.73	2438.36	3129.47	1914.94	2082.93	1995.54	2363.75	2736.58	3201.92	1689.77	1790.39	2271.93	2321.94	-1.16913	-0.225434	0.239585	-0.940935	0.346738	0.544481	-0.380404	0.216052	-1.7607	0.0782886	0.16308	0.0891454	0.216451	0.41185	0.680449	0.813865	-0.439302	0.216075	-2.0331	0.0420422	0.0877098
group_261		SPD_RS10655	NC_008533	1991384	1992811	1427	-		helix-turn-helix domain-containing protein	SPD_2014	642.006	316.724	5772.77	1408.37	2115.81	2121.23	451.471	808.203	1915.82	730.372	1616.35	1712.39	1634.29	-1.56599	-0.647079	0.686986	-0.941911	0.346238	0.544481	-0.252278	0.851094	-0.296416	0.766912	0.854895	-1.08267	0.851561	-1.27139	0.20359	0.386899	-0.728067	0.851149	-0.855394	0.392333	0.523111
group_1893	rpmJ	SPD_RS01185	NC_008533	208068	208184	116	+	rpmJ	50S ribosomal protein L36		14555.5	4038.76	623.012	4941.61	3360.23	3130.58	37033.1	15584.1	11659.9	9224.43	6889.63	4653.08	9641.15	1.67316	0.742574	0.792303	0.937236	0.348637	0.54676	-0.749595	0.784252	-0.955808	0.339169	0.492978	1.74163	0.784211	2.22087	0.0263599	0.0948197	0.11157	0.784219	0.142269	0.886868	0.930281
group_2033		SPD_RS07330	NC_008533	1398010	1398174	164	-		YczI family protein	SPD_1379	932.403	1640.26	3323.93	1479.14	972.864	942.645	2068.52	2137.76	2960.36	575.444	561.197	518.809	1509.45	-1.44767	-0.533736	0.572236	-0.932719	0.350965	0.548681	-0.793906	0.424314	-1.87104	0.0613401	0.136716	0.284288	0.424391	0.669874	0.502938	0.692117	-1.82985	0.4248	-4.30757	1.65057e-05	0.000105356
group_1533	yhbY	SPD_RS08285	NC_008533	1578829	1579140	311	-	yhbY	ribosome assembly RNA-binding protein YhbY	SPD_1558	1130.27	1176.7	576.196	713.329	1253.5	1121.25	1667.86	1243.71	1296.1	886.261	982.961	1443.04	1124.26	1.22241	0.289732	0.310455	0.933248	0.350692	0.548681	0.0943626	0.358599	0.263142	0.792441	0.86795	0.540986	0.359083	1.50658	0.131919	0.302567	0.195589	0.35856	0.545484	0.58542	0.700858
group_2065	macB_2	SPD_RS09710	NC_008533	1808671	1809633	962	-		FtsX-like permease family protein	SPD_1824	1172.98	443.624	482.565	1392.46	844.169	788.294	1350.58	764.234	956.245	775.599	509.28	716.891	849.743	1.2837	0.360311	0.38628	0.932771	0.350938	0.548681	0.524179	0.439105	1.19375	0.232577	0.375529	0.54746	0.439816	1.24475	0.213225	0.400297	-0.0715146	0.439362	-0.162769	0.8707	0.91846
group_1162	nrdG	SPD_RS01055	NC_008533	194080	194670	590	+	nrdG	anaerobic ribonucleoside-triphosphate reductase activating protein	SPD_0190	244.845	137.387	651.822	174.157	955.289	1340.1	249.22	234.505	284.874	597.577	364.902	467.9	475.215	1.51316	0.597562	0.643617	0.928443	0.353178	0.551564	1.26538	0.676962	1.86921	0.0615941	0.136882	-0.418806	0.6797	-0.616164	0.537787	0.718913	0.476829	0.677252	0.704064	0.481393	0.606798
group_2205		SPD_RS03605	NC_008533	689973	690440	467	+		VanZ family protein	SPD_0670	2270.51	1302.56	684.233	888.282	1089.09	1183.54	1093.69	1597.56	1635.95	905.507	982.466	794.643	1202.34	-1.25897	-0.332241	0.358741	-0.92613	0.354378	0.55286	-0.432693	0.395704	-1.09348	0.274185	0.423125	0.019604	0.396129	0.049489	0.96053	0.974168	-0.669591	0.395801	-1.69174	0.0906957	0.164503
group_2030		SPD_RS03115	NC_008533	598394	598957	563	+		TIGR01440 family protein	SPD_0576	3064.83	2811.72	4036.98	1108.56	3223.04	2608.54	3169.88	3944.7	4019.89	1135.49	497.414	498.908	2510	-1.472	-0.557782	0.607159	-0.918676	0.358265	0.557607	-0.513702	0.442932	-1.15978	0.24614	0.389703	0.167999	0.443048	0.37919	0.704547	0.826297	-2.21814	0.443421	-5.00234	5.6639e-07	5.149e-06
group_2259	coaE	SPD_RS04620	NC_008533	873150	873755	605	+	coaE	dephospho-CoA kinase	SPD_0859	314.597	441.527	975.933	605.972	802.783	729.31	811.881	778.89	598.07	631.257	593.336	760.858	670.368	1.22497	0.292747	0.318544	0.919017	0.358087	0.557607	0.31566	0.395221	0.798692	0.424469	0.574642	0.349614	0.396323	0.882146	0.377698	0.576932	0.208783	0.395283	0.528187	0.59737	0.711719
group_169	pgcA, pgm	SPD_RS07060	NC_008533	1341180	1342898	1718	+		phospho-sugar mutase	SPD_1326	8326.15	11846.8	7933.5	13588.2	8106.63	9991.49	7941.48	8754.14	12262.9	11862	13451.4	12791.1	10571.3	1.17091	0.227629	0.247922	0.918147	0.358542	0.557607	0.172522	0.281156	0.613615	0.53947	0.672097	0.0426267	0.281283	0.151544	0.879547	0.924541	0.438698	0.281144	1.5604	0.118665	0.205066
group_707		SPD_RS00505	NC_008533	94845	95756	911	-		DUF4097 domain-containing protein	SPD_0094	1775.13	1603.55	943.522	4993.3	1030.12	682.453	3439.23	2378.55	1814.2	951.697	1296.44	1705.45	1884.47	1.4097	0.495388	0.541198	0.915355	0.360005	0.5593	0.632543	0.63595	0.994643	0.31991	0.472773	0.819569	0.636131	1.28837	0.197619	0.381994	-0.12933	0.636059	-0.203331	0.838876	0.896235
group_764		SPD_RS05145	NC_008533	969339	970205	866	+		ABC transporter permease	SPD_0955	372.961	273.725	298.902	656.867	536.322	670.326	190.749	272.193	153.266	510.972	404.458	388.297	394.086	1.33529	0.417148	0.456581	0.913635	0.360908	0.560121	0.977195	0.279302	3.4987	0.000467527	0.00223238	-0.626407	0.28736	-2.17987	0.0292672	0.101858	0.460237	0.279852	1.64458	0.100057	0.178674
group_14	rpoC	SPD_RS09360	NC_008533	1751844	1755521	3677	-	rpoC	DNA-directed RNA polymerase subunit beta'	SPD_1758	34127.4	23596	24790.9	37636.3	42392.1	40054.7	24388.1	26767	25935.2	27876.3	31817.2	30492.2	30822.8	1.16085	0.215177	0.235702	0.912919	0.361285	0.560123	0.54121	0.183349	2.9518	0.00315926	0.0117299	-0.0982505	0.183435	-0.535616	0.592224	0.761213	0.128162	0.183359	0.69897	0.484571	0.609268
group_1035	cugP, licC	SPD_RS05995	NC_008533	1154370	1155059	689	-		sugar phosphate nucleotidyltransferase	SPD_1123	4569.49	6007.28	3183.49	7107.84	5020.23	5027.44	5750.27	4738.25	3713.36	5911.3	5616.92	5314.43	5163.36	1.16673	0.222468	0.244	0.911755	0.361897	0.560326	0.316745	0.290391	1.09075	0.275381	0.424409	0.0444873	0.290654	0.153059	0.878352	0.923932	0.290234	0.290394	0.999449	0.317577	0.445618
group_642	degA_1, scrR	SPD_RS08170	NC_008533	1557731	1558696	965	+		LacI family DNA-binding transcriptional regulator	SPD_1535	4479.81	4370.17	1123.58	2247.34	2004.69	345.085	3213.02	2717.74	343.182	6218.26	489.008	738.643	2357.54	-1.634	-0.708404	0.777403	-0.911245	0.362167	0.560326	-1.11775	0.980159	-1.14038	0.25413	0.399156	-0.668972	0.980278	-0.682431	0.494967	0.686127	-0.422181	0.980103	-0.430752	0.666649	0.768619
group_1454		SPD_RS09155	NC_008533	1716964	1717326	362	-		DUF2200 domain-containing protein	SPD_1720	177.94	99.6319	93.6319	178.929	99.214	66.7018	140.905	79.564	78.2988	74.0957	54.3892	59.7023	100.25	-1.34563	-0.428283	0.470863	-0.909571	0.363049	0.56111	-0.118752	0.491765	-0.241481	0.809182	0.87722	-0.312104	0.49877	-0.625746	0.531481	0.713717	-0.992988	0.494996	-2.00605	0.0448505	0.092285
group_2327	rpe	SPD_RS09480	NC_008533	1776270	1776926	656	-	rpe	ribulose-phosphate 3-epimerase	SPD_1780	670.476	1174.61	2182.34	714.92	1265.97	1397.98	1269.1	1199.74	1604.29	413.781	426.213	560.924	1073.36	-1.36351	-0.447323	0.492657	-0.90798	0.363889	0.561826	-0.249229	0.428109	-0.582164	0.560456	0.692491	0.0200961	0.428588	0.0468892	0.962602	0.97561	-1.51922	0.428758	-3.5433	0.000395155	0.0016887
group_548	saeS	SPD_RS00440	NC_008533	84533	85585	1052	+		HAMP domain-containing sensor histidine kinase	SPD_0082	997.885	1272.14	5020.11	1706.58	1639.01	1706.13	1118.61	1478.22	2560.54	1411.67	2181.99	2635.23	1977.34	-1.32835	-0.40964	0.451995	-0.906294	0.364781	0.562621	-0.52704	0.567591	-0.928556	0.353119	0.508536	-0.497405	0.567918	-0.875839	0.381118	0.579206	-0.224679	0.567548	-0.395878	0.692195	0.786586
group_852	potB, potH	SPD_RS06525	NC_008533	1252156	1252962	806	-		ABC transporter permease	SPD_1220	1806.44	1654.94	2067.1	1830.64	1521.09	1565.01	1007.42	1453.09	1307.76	1607.01	2050.47	1937.32	1650.69	-1.15978	-0.213854	0.236368	-0.904751	0.365598	0.563299	-0.167016	0.211017	-0.791482	0.428663	0.579274	-0.553011	0.212427	-2.6033	0.00923317	0.0409756	0.0201555	0.21094	0.0955507	0.923877	0.955735
group_2180	rsmE	SPD_RS08370	NC_008533	1590767	1591510	743	-		16S rRNA (uracil(1498)-N(3))-methyltransferase	SPD_1572	636.312	593.596	1627.75	515.315	1128.2	1163.15	623.049	925.455	911.265	253.08	212.612	255.471	737.105	-1.42994	-0.515958	0.573143	-0.900226	0.368	0.566417	-0.0199115	0.454199	-0.0438388	0.965033	0.979397	-0.211502	0.455142	-0.464694	0.64215	0.796522	-1.98104	0.455705	-4.3472	1.37884e-05	9.15162e-05
group_231	zwf	SPD_RS05885	NC_008533	1130244	1131731	1487	+	zwf	glucose-6-phosphate dehydrogenase	SPD_1100	12609.5	11991.5	7458.14	15404.6	8824.37	7029.05	6791.24	7998.28	5096.09	10776.6	9640.73	6713.51	9194.46	-1.2289	-0.297367	0.330638	-0.899374	0.368454	0.566531	-0.0368911	0.366286	-0.100717	0.919775	0.952806	-0.68939	0.366452	-1.88125	0.0599373	0.171576	-0.241182	0.366295	-0.658438	0.510257	0.63446
group_2466		SPD_RS09215	NC_008533	1725974	1726525	551	-		hypothetical protein	SPD_1732	58.3642	47.194	79.227	86.681	92.4107	74.9706	130.361	85.8454	161.595	29.8307	38.0724	69.8841	79.5364	1.3988	0.484185	0.540338	0.896077	0.370212	0.568648	0.491825	0.457003	1.0762	0.28184	0.431828	1.06873	0.460659	2.32001	0.0203403	0.0776346	-0.377981	0.461629	-0.818798	0.412902	0.542816
group_877	codY	SPD_RS07505	NC_008533	1430268	1431056	788	-	codY	GTP-sensing pleiotropic transcriptional regulator CodY	SPD_1412	8673.49	4488.68	3536.41	4760.3	4611.46	5112.89	6888.05	3921.67	3098.63	5636.08	3645.56	3013.35	4782.21	-1.23161	-0.30054	0.335796	-0.895009	0.370782	0.568939	-0.205684	0.41986	-0.489888	0.624213	0.739589	-0.263927	0.420031	-0.62835	0.529775	0.713675	-0.442312	0.41988	-1.05342	0.292147	0.416559
group_159	aspS	SPD_RS10285	NC_008533	1914398	1916161	1763	-	aspS	aspartate--tRNA ligase	SPD_1941	6605.12	6922.84	10450.8	8273.66	6927.97	7149.22	4466.78	4656.59	6168.95	7191.13	7592.23	8696.64	7091.83	-1.17626	-0.234202	0.262509	-0.892164	0.372305	0.570689	-0.100449	0.24297	-0.413422	0.679298	0.788658	-0.648045	0.243288	-2.66369	0.00772878	0.0362172	-0.0292469	0.242965	-0.120375	0.904186	0.942515
group_665	prsA	SPD_RS04670	NC_008533	882754	883695	941	+	prsA	peptidylprolyl isomerase PrsA	SPD_0868	9238.62	37430.1	4357.49	7625.54	9766.62	5842.2	142521	29671.1	12114.7	26247.2	15337.7	12051.1	26017	1.70607	0.770674	0.864923	0.891032	0.372912	0.571033	-1.13509	0.830556	-1.36666	0.17173	0.29953	1.8527	0.830532	2.23074	0.0256982	0.0931096	0.0718376	0.830537	0.0864954	0.931073	0.958117
group_454	metK	SPD_RS03570	NC_008533	683651	684841	1190	+	metK	methionine adenosyltransferase	SPD_0664	4768.78	5610.85	8999.47	6136.86	5071.82	6314.62	4587.56	5697.2	4503.01	6484.82	6171.69	5500.95	5820.64	-1.15093	-0.202797	0.228874	-0.886062	0.375584	0.574536	-0.143931	0.266528	-0.540022	0.589182	0.714449	-0.389003	0.2668	-1.45803	0.144832	0.31917	-0.0926831	0.266523	-0.347749	0.728029	0.812532
group_1701		SPD_RS02220	NC_008533	411116	411331	215	+		hypothetical protein	SPD_0410	9961.77	9149.35	8077.55	7841.85	3769.56	3439.83	11083.6	8454.73	11948.1	6504.06	5929.41	5809.18	7664.08	-1.25935	-0.332676	0.376396	-0.883846	0.376779	0.575774	-0.853454	0.327061	-2.60946	0.00906846	0.0282214	0.21163	0.327085	0.647017	0.517621	0.703289	-0.57589	0.327038	-1.76093	0.0782507	0.145447
group_2107	radA	SPD_RS00140	NC_008533	25750	27111	1361	+	radA	DNA repair protein RadA	SPD_0029	854.11	1006.81	2470.44	665.615	1215.51	1407.9	746.701	1149.49	821.305	1792.73	1295.95	1130.64	1213.1	-1.26752	-0.342005	0.389625	-0.877779	0.380064	0.576772	-0.393155	0.453712	-0.866531	0.386199	0.537383	-0.669672	0.454593	-1.47312	0.140718	0.31551	-0.0343985	0.453615	-0.075832	0.939553	0.961487
group_1420	rpsK	SPD_RS01195	NC_008533	208585	208968	383	+	rpsK	30S ribosomal protein S11	SPD_0217	25701.6	13275.2	5246.99	32664.4	21401.3	20085.5	10712.6	10469	8426.28	31679.3	28254.2	16910.6	18735.6	1.36116	0.444839	0.504568	0.881623	0.377981	0.576772	0.745389	0.492876	1.51233	0.130451	0.242474	-0.579084	0.49297	-1.17468	0.240121	0.433431	0.796846	0.492875	1.61673	0.105937	0.187609
group_625	sorC	SPD_RS01260	NC_008533	219269	220249	980	+		sugar-binding transcriptional regulator	SPD_0231	1087.57	600.938	608.607	1167.41	835.665	565.036	1534.62	615.574	871.282	873.752	901.377	1114.44	898.023	1.22928	0.29781	0.339971	0.875985	0.381038	0.576772	0.158736	0.420541	0.377456	0.705835	0.808825	0.395685	0.42121	0.939399	0.347526	0.551166	0.329467	0.420473	0.783562	0.433297	0.561266
group_425	nagC_1	SPD_RS02285	NC_008533	424599	425822	1223	-		ROK family transcriptional regulator	SPD_0423	903.933	783.421	558.19	657.662	428.037	347.29	1143.54	617.668	691.362	437.838	553.781	557.222	639.995	-1.24267	-0.313446	0.357809	-0.876016	0.381021	0.576772	-0.653002	0.354395	-1.84259	0.0653896	0.143189	0.125788	0.354963	0.354369	0.723063	0.833966	-0.53907	0.354298	-1.52152	0.12813	0.218403
group_1426	glpE	SPD_RS03190	NC_008533	615663	616043	380	+		rhodanese-like domain-containing protein	SPD_0590	740.229	1088.61	1231.62	1858.47	996.108	1127.87	624.966	1059.46	1182.81	1332.76	1480.37	1454.61	1181.49	1.21276	0.278296	0.315975	0.880752	0.378452	0.576772	0.381793	0.346321	1.10243	0.270277	0.419251	-0.0935026	0.347486	-0.269083	0.787866	0.876055	0.482126	0.34629	1.39226	0.163844	0.264833
group_1267	ybeY	SPD_RS04600	NC_008533	870488	870985	497	+	ybeY	rRNA maturation RNase YbeY	SPD_0855	2018.55	1980.05	2427.23	2085.91	1875.43	1634.47	5209.65	2985.75	2683.82	2121.83	2360	2676.42	2504.92	1.22623	0.294232	0.335974	0.875758	0.381162	0.576772	-0.198445	0.283807	-0.699225	0.484411	0.625854	0.761722	0.283918	2.68289	0.00729892	0.0346468	0.157139	0.283717	0.553859	0.579676	0.697225
group_532	prfA	SPD_RS04870	NC_008533	917818	918897	1079	+	prfA	peptide chain release factor 1	SPD_0906	6363.12	4339.75	1375.67	3305.81	3382.91	3853.82	4095.83	3379.38	3085.31	3498.86	2143.92	1724.89	3379.11	-1.27371	-0.349039	0.398157	-0.876637	0.380684	0.576772	-0.197276	0.476021	-0.414426	0.678562	0.788414	-0.19472	0.476215	-0.408891	0.68262	0.813865	-0.714481	0.476079	-1.50076	0.133417	0.225367
group_588	btuD_3	SPD_RS08580	NC_008533	1623509	1624519	1010	-		ABC transporter ATP-binding protein	SPD_1608	706.064	229.678	32.411	546.329	138.9	97.5721	30.6732	16.7503	21.6571	350.271	262.551	155.041	215.658	-1.79453	-0.843603	0.963553	-0.875512	0.381295	0.576772	-0.312349	0.877335	-0.35602	0.721826	0.820879	-3.80192	0.902529	-4.21252	2.52541e-05	0.000329401	-0.339907	0.877357	-0.387422	0.698444	0.790691
[truncated: 538 more rows]

## Sheet: Supplem Table S1
	Strain	Growth phase	Total reads sequenced	Total Mapped reads	Number of Uniquely Mapped reads	Number of Multi-Mapped reads	Number of Un-Mapped reads
	S1/	EEP	26677691	25,163,843 (94.33%)	24,612,526 (92.3%)	551,317 (2.1%)	1,513,848 (5.7%)
	ST615
[truncated: 21 more rows]

## Sheet: Supplem Table S3
Annotation		D39									ST217							ST306						ST615						TPM values
[truncated: 2,590 more rows]
